# Supplementary material for: Haemolysis in G6PD Heterozygous Females Treated with Primaquine for Plasmodium vivax Malaria: A Nested Cohort in a Trial of Radical Curative Regimens
Source: PLoS Med. 2017 Feb 7;14(2):e1002224. doi: 10.1371/journal.pmed.1002224 (PMC5295665; doi:10.1371/journal.pmed.1002224)
Supplement: S1 Data — (XLS) [file pmed.1002224.s003.xls]

## Sheet: Dataset for main analysis
include	patientid	age	sex	arm_num	wt	pmq	group	enroldate	mal_date	days_elapse	pcount_permcl_log10	gam	hct0	hct14	fracthct	cl_fever	cl_headache	cl_abdominal_pain	sym_anorexia	sym_nausea	sym_vomiting	sym_dizziness	sym_fatigue	sym_musclepain	sym_palpitation	phy_temperature	phy_pulse	phy_sbp	phy_dbp	phy_rrate	cas_spo2	cas_methb	g6pdgene	averagespect	averagespectrbc	transfusion	tm_finalstatus	rank	tag	rank_spect
yes	2	4	F	DP3+PMQ7	wt	pmq7	WT PQ7	2012-02-23	2012-02-23	0	3.7356	yes	34		0	yes	yes	no	Yes	No	Yes	Yes	No	No	No	38.1	106	90	50	28	98	0.7	wildtype			no	Complete fu		0
	2	4	F	DP3+PMQ7	wt	pmq7	WT PQ7	2012-02-23	2012-02-24	1	3.7356	no	34		0																		wildtype			no			0
	2	4	F	DP3+PMQ7	wt	pmq7	WT PQ7	2012-02-23	2012-02-25	2	3.7356	no	34		-2.94118																		wildtype			no			0
	2	4	F	DP3+PMQ7	wt	pmq7	WT PQ7	2012-02-23	2012-02-26	3	3.7356	no	34		-5.88235																		wildtype			no		1	0
	2	4	F	DP3+PMQ7	wt	pmq7	WT PQ7	2012-02-23	2012-02-27	4	3.7356	no	34		-2.94118																		wildtype			no			0
	2	4	F	DP3+PMQ7	wt	pmq7	WT PQ7	2012-02-23	2012-02-28	5	3.7356	no	34		-5.88235																		wildtype			no		2	0
	2	4	F	DP3+PMQ7	wt	pmq7	WT PQ7	2012-02-23	2012-02-29	6	3.7356	no	34		0																		wildtype			no			0
	2	4	F	DP3+PMQ7	wt	pmq7	WT PQ7	2012-02-23	2012-03-07	14	3.7356	no	34	36	5.88235																		wildtype			no			0
yes	4	11	F	CQ3+PMQ7	wt	pmq7	WT PQ7	2012-02-28	2012-02-28	0	3.94409	yes	35		0	yes	yes	no	No	No	No	Yes	No	No	No	37.9	79	100	60	24	97	1	wildtype			no	Complete fu		0
	4	11	F	CQ3+PMQ7	wt	pmq7	WT PQ7	2012-02-28	2012-02-29	1	3.94409	no	35		-5.71429																		wildtype			no			0
	4	11	F	CQ3+PMQ7	wt	pmq7	WT PQ7	2012-02-28	2012-03-01	2	3.94409	no	35		-2.85714																		wildtype			no			0
	4	11	F	CQ3+PMQ7	wt	pmq7	WT PQ7	2012-02-28	2012-03-02	3	3.94409	no	35		-2.85714																		wildtype			no			0
	4	11	F	CQ3+PMQ7	wt	pmq7	WT PQ7	2012-02-28	2012-03-03	4	3.94409	no	35		-8.57143																		wildtype			no		1	0
	4	11	F	CQ3+PMQ7	wt	pmq7	WT PQ7	2012-02-28	2012-03-04	5	3.94409	no	35		-2.85714																		wildtype			no			0
	4	11	F	CQ3+PMQ7	wt	pmq7	WT PQ7	2012-02-28	2012-03-05	6	3.94409	no	35		-5.71429																		wildtype			no			0
	4	11	F	CQ3+PMQ7	wt	pmq7	WT PQ7	2012-02-28	2012-03-12	14	3.94409	no	35	35	0																		wildtype			no			0
yes	5	43	F	DP3+PMQ14	wt	pmq14	WT PQ14	2012-02-29	2012-02-29	0	3.95632	yes	36		0	yes	yes	no	Yes	Yes	No	Yes	Yes	No	No	37.2	76	110	80	22	99	0.4	wildtype			no	Complete fu	1	0
	5	43	F	DP3+PMQ14	wt	pmq14	WT PQ14	2012-02-29	2012-03-01	1	3.95632	no	36		8.33333																		wildtype			no			0
	5	43	F	DP3+PMQ14	wt	pmq14	WT PQ14	2012-02-29	2012-03-02	2	3.95632	no	36		5.55556																		wildtype			no			0
	5	43	F	DP3+PMQ14	wt	pmq14	WT PQ14	2012-02-29	2012-03-03	3	3.95632	no	36		5.55556																		wildtype			no			0
	5	43	F	DP3+PMQ14	wt	pmq14	WT PQ14	2012-02-29	2012-03-04	4	3.95632	no	36		2.77778																		wildtype			no			0
	5	43	F	DP3+PMQ14	wt	pmq14	WT PQ14	2012-02-29	2012-03-05	5	3.95632	no	36		8.33333																		wildtype			no			0
	5	43	F	DP3+PMQ14	wt	pmq14	WT PQ14	2012-02-29	2012-03-06	6	3.95632	no	36		2.77778																		wildtype			no			0
	5	43	F	DP3+PMQ14	wt	pmq14	WT PQ14	2012-02-29	2012-03-13	14	3.95632	no	36	37	2.77778																		wildtype			no			0
yes	7	37	F	CQ3+PMQ7	wt	pmq7	WT PQ7	2012-03-06	2012-03-06	0	3.96822	yes	37		0	yes	yes	yes	No	Yes	No	Yes	No	Yes	Yes	37.6	96	90	60	22	97	1.1	wildtype			no	Complete fu		0
	7	37	F	CQ3+PMQ7	wt	pmq7	WT PQ7	2012-03-06	2012-03-07	1	3.96822	no	37		-5.40541																		wildtype			no			0
	7	37	F	CQ3+PMQ7	wt	pmq7	WT PQ7	2012-03-06	2012-03-08	2	3.96822	no	37		-8.10811																		wildtype			no			0
	7	37	F	CQ3+PMQ7	wt	pmq7	WT PQ7	2012-03-06	2012-03-09	3	3.96822	no	37		-16.2162																		wildtype			no		1	0
	7	37	F	CQ3+PMQ7	wt	pmq7	WT PQ7	2012-03-06	2012-03-10	4	3.96822	no	37		-5.40541																		wildtype			no			0
	7	37	F	CQ3+PMQ7	wt	pmq7	WT PQ7	2012-03-06	2012-03-11	5	3.96822	no	37		0																		wildtype			no			0
	7	37	F	CQ3+PMQ7	wt	pmq7	WT PQ7	2012-03-06	2012-03-12	6	3.96822	no	37		-5.40541																		wildtype			no			0
	7	37	F	CQ3+PMQ7	wt	pmq7	WT PQ7	2012-03-06	2012-03-19	14	3.96822	no	37	36	-2.7027																		wildtype			no			0
yes	10	40	F	DP3+PMQ14	wt	pmq14	WT PQ14	2012-03-08	2012-03-08	0	3.59506	yes	42		0	yes	yes	no	Yes	No	No	Yes	Yes	Yes	Yes	38.5	90	90	60	24			wildtype			no	Complete fu		0
	10	40	F	DP3+PMQ14	wt	pmq14	WT PQ14	2012-03-08	2012-03-09	1	3.59506	no	42		-2.38095																		wildtype			no			0
	10	40	F	DP3+PMQ14	wt	pmq14	WT PQ14	2012-03-08	2012-03-10	2	3.59506	no	42		-9.52381																		wildtype			no			0
	10	40	F	DP3+PMQ14	wt	pmq14	WT PQ14	2012-03-08	2012-03-11	3	3.59506	no	42		-7.14286																		wildtype			no			0
	10	40	F	DP3+PMQ14	wt	pmq14	WT PQ14	2012-03-08	2012-03-12	4	3.59506	no	42		-4.7619																		wildtype			no			0
	10	40	F	DP3+PMQ14	wt	pmq14	WT PQ14	2012-03-08	2012-03-13	5	3.59506	no	42		-7.14286																		wildtype			no			0
	10	40	F	DP3+PMQ14	wt	pmq14	WT PQ14	2012-03-08	2012-03-14	6	3.59506	no	42		-2.38095																		wildtype			no			0
	10	40	F	DP3+PMQ14	wt	pmq14	WT PQ14	2012-03-08	2012-03-15	7	3.59506	no	42		-26.1905																		wildtype			no		1	0
	10	40	F	DP3+PMQ14	wt	pmq14	WT PQ14	2012-03-08	2012-03-22	14	3.59506	no	42	41	-2.38095																		wildtype			no			0
yes	11	28	F	DP3+PMQ14	wt	pmq14	WT PQ14	2012-03-09	2012-03-09	0	4.15589	yes	38		0	yes	yes	no	No	No	No	No	No	Yes	No	37	80	110	70	22	98	0.8	wildtype			no	Premature discontinuation		0
	11	28	F	DP3+PMQ14	wt	pmq14	WT PQ14	2012-03-09	2012-03-10	1	4.15589	no	38		-7.89474																		wildtype			no			0
	11	28	F	DP3+PMQ14	wt	pmq14	WT PQ14	2012-03-09	2012-03-11	2	4.15589	no	38		-7.89474																		wildtype			no			0
	11	28	F	DP3+PMQ14	wt	pmq14	WT PQ14	2012-03-09	2012-03-12	3	4.15589	no	38		-2.63158																		wildtype			no			0
	11	28	F	DP3+PMQ14	wt	pmq14	WT PQ14	2012-03-09	2012-03-13	4	4.15589	no	38		-5.26316																		wildtype			no			0
	11	28	F	DP3+PMQ14	wt	pmq14	WT PQ14	2012-03-09	2012-03-14	5	4.15589	no	38		-10.5263																		wildtype			no			0
	11	28	F	DP3+PMQ14	wt	pmq14	WT PQ14	2012-03-09	2012-03-15	6	4.15589	no	38		-5.26316																		wildtype			no			0
	11	28	F	DP3+PMQ14	wt	pmq14	WT PQ14	2012-03-09	2012-03-16	7	4.15589	no	38		-13.1579																		wildtype			no		1	0
	11	28	F	DP3+PMQ14	wt	pmq14	WT PQ14	2012-03-09	2012-03-23	14	4.15589	no	38	33	-13.1579																		wildtype			no		2	0
yes	12	17	F	DP3+PMQ7	wt	pmq7	WT PQ7	2012-03-10	2012-03-10	0	2.96755	no	36		0	yes	yes	no	No	No	No	No	No	No	No	37.3	86	100	70	24	99	0.9	wildtype			no	Premature discontinuation		0
	12	17	F	DP3+PMQ7	wt	pmq7	WT PQ7	2012-03-10	2012-03-11	1	2.96755	no	36		-2.77778																		wildtype			no			0
	12	17	F	DP3+PMQ7	wt	pmq7	WT PQ7	2012-03-10	2012-03-12	2	2.96755	no	36		-11.1111																		wildtype			no		1	0
	12	17	F	DP3+PMQ7	wt	pmq7	WT PQ7	2012-03-10	2012-03-13	3	2.96755	no	36		-8.33333																		wildtype			no			0
	12	17	F	DP3+PMQ7	wt	pmq7	WT PQ7	2012-03-10	2012-03-14	4	2.96755	no	36		-11.1111																		wildtype			no		2	0
	12	17	F	DP3+PMQ7	wt	pmq7	WT PQ7	2012-03-10	2012-03-15	5	2.96755	no	36		-2.77778																		wildtype			no			0
	12	17	F	DP3+PMQ7	wt	pmq7	WT PQ7	2012-03-10	2012-03-16	6	2.96755	no	36		-2.77778																		wildtype			no			0
	12	17	F	DP3+PMQ7	wt	pmq7	WT PQ7	2012-03-10	2012-03-17	7	2.96755	no	36		-2.77778																		wildtype			no			0
	12	17	F	DP3+PMQ7	wt	pmq7	WT PQ7	2012-03-10	2012-03-27	14	2.96755	no	36	36	0																		wildtype			no			0
no	15	1.8	F	DP3+PMQ7				2012-03-17	2012-03-17	0	3.87714	yes				yes	9	9	No	No	Yes					36.8	120	999	999	32	98	0.6	wildtype			no	Premature discontinuation
yes	17	6	F	CQ3+PMQ14	wt	pmq14	WT PQ14	2012-03-20	2012-03-20	0	4.00747	yes	27		0	yes	yes	yes	No	No	Yes	Yes	No	No	No	37	90	80	50	36	100	0.5	wildtype			no	Complete fu		0
	17	6	F	CQ3+PMQ14	wt	pmq14	WT PQ14	2012-03-20	2012-03-21	1	4.00747	no	27		-7.40741																		wildtype			no		1	0
	17	6	F	CQ3+PMQ14	wt	pmq14	WT PQ14	2012-03-20	2012-03-22	2	4.00747	no	27		0																		wildtype			no			0
	17	6	F	CQ3+PMQ14	wt	pmq14	WT PQ14	2012-03-20	2012-03-23	3	4.00747	no	27		7.40741																		wildtype			no			0
	17	6	F	CQ3+PMQ14	wt	pmq14	WT PQ14	2012-03-20	2012-03-24	4	4.00747	no	27		3.7037																		wildtype			no			0
	17	6	F	CQ3+PMQ14	wt	pmq14	WT PQ14	2012-03-20	2012-03-25	5	4.00747	no	27		14.8148																		wildtype			no			0
	17	6	F	CQ3+PMQ14	wt	pmq14	WT PQ14	2012-03-20	2012-03-26	6	4.00747	no	27		14.8148																		wildtype			no			0
	17	6	F	CQ3+PMQ14	wt	pmq14	WT PQ14	2012-03-20	2012-03-27	7	4.00747	no	27		14.8148																		wildtype			no			0
	17	6	F	CQ3+PMQ14	wt	pmq14	WT PQ14	2012-03-20	2012-04-03	14	4.00747	no	27	32	18.5185																		wildtype			no			0
yes	18	33	F	CQ3+PMQ14	wt	pmq14	WT PQ14	2012-03-20	2012-03-20	0	4.16718	yes	39		0	yes	yes	no	Yes	No	No	Yes	No	Yes	No	38	96	110	60	24	99	0.8	wildtype			no	Premature discontinuation		0
	18	33	F	CQ3+PMQ14	wt	pmq14	WT PQ14	2012-03-20	2012-03-21	1	4.16718	yes	39		-10.2564																		wildtype			no			0
	18	33	F	CQ3+PMQ14	wt	pmq14	WT PQ14	2012-03-20	2012-03-22	2	4.16718	no	39		-12.8205																		wildtype			no		1	0
	18	33	F	CQ3+PMQ14	wt	pmq14	WT PQ14	2012-03-20	2012-03-23	3	4.16718	no	39		-10.2564																		wildtype			no			0
	18	33	F	CQ3+PMQ14	wt	pmq14	WT PQ14	2012-03-20	2012-03-24	4	4.16718	no	39		-10.2564																		wildtype			no			0
	18	33	F	CQ3+PMQ14	wt	pmq14	WT PQ14	2012-03-20	2012-03-25	5	4.16718	no	39		-7.69231																		wildtype			no			0
	18	33	F	CQ3+PMQ14	wt	pmq14	WT PQ14	2012-03-20	2012-03-26	6	4.16718	no	39		-7.69231																		wildtype			no			0
	18	33	F	CQ3+PMQ14	wt	pmq14	WT PQ14	2012-03-20	2012-03-27	7	4.16718	no	39		-10.2564																		wildtype			no			0
	18	33	F	CQ3+PMQ14	wt	pmq14	WT PQ14	2012-03-20	2012-04-03	14	4.16718	no	39	35	-10.2564																		wildtype			no			0
yes	24	13	F	DP3+PMQ7	wt	pmq7	WT PQ7	2012-03-26	2012-03-26	0	4.36616	yes	37		0	yes	yes	no	No	No	Yes	No	No	No	No	37.2	82	90	60	22	98	0.7	wildtype			no	Complete fu	1	0
	24	13	F	DP3+PMQ7	wt	pmq7	WT PQ7	2012-03-26	2012-03-27	1	4.36616	yes	37		5.40541																		wildtype			no			0
	24	13	F	DP3+PMQ7	wt	pmq7	WT PQ7	2012-03-26	2012-03-28	2	4.36616	no	37		5.40541																		wildtype			no			0
	24	13	F	DP3+PMQ7	wt	pmq7	WT PQ7	2012-03-26	2012-03-29	3	4.36616	no	37		2.7027																		wildtype			no			0
	24	13	F	DP3+PMQ7	wt	pmq7	WT PQ7	2012-03-26	2012-03-30	4	4.36616	no	37		2.7027																		wildtype			no			0
	24	13	F	DP3+PMQ7	wt	pmq7	WT PQ7	2012-03-26	2012-03-31	5	4.36616	no	37		8.10811																		wildtype			no			0
	24	13	F	DP3+PMQ7	wt	pmq7	WT PQ7	2012-03-26	2012-04-01	6	4.36616	no	37		0																		wildtype			no		2	0
	24	13	F	DP3+PMQ7	wt	pmq7	WT PQ7	2012-03-26	2012-04-02	7	4.36616	no	37		0																		wildtype			no		3	0
	24	13	F	DP3+PMQ7	wt	pmq7	WT PQ7	2012-03-26	2012-04-09	14	4.36616	no	37	38	2.7027																		wildtype			no			0
yes	26	15	F	CQ3+PMQ14	wt	pmq14	WT PQ14	2012-03-28	2012-03-28	0	4.14431	yes	37		0	yes	yes	no	No	No	No	No	No	No	No	37.2	80	90	60	22	98	0.6	wildtype			no	Complete fu		0
	26	15	F	CQ3+PMQ14	wt	pmq14	WT PQ14	2012-03-28	2012-03-29	1	4.14431	yes	37		-8.10811																		wildtype			no		1	0
	26	15	F	CQ3+PMQ14	wt	pmq14	WT PQ14	2012-03-28	2012-03-30	2	4.14431	no	37		-2.7027																		wildtype			no			0
	26	15	F	CQ3+PMQ14	wt	pmq14	WT PQ14	2012-03-28	2012-03-31	3	4.14431	no	37		0																		wildtype			no			0
	26	15	F	CQ3+PMQ14	wt	pmq14	WT PQ14	2012-03-28	2012-04-01	4	4.14431	no	37		-5.40541																		wildtype			no			0
	26	15	F	CQ3+PMQ14	wt	pmq14	WT PQ14	2012-03-28	2012-04-02	5	4.14431	no	37		0																		wildtype			no			0
	26	15	F	CQ3+PMQ14	wt	pmq14	WT PQ14	2012-03-28	2012-04-03	6	4.14431	no	37		-5.40541																		wildtype			no			0
	26	15	F	CQ3+PMQ14	wt	pmq14	WT PQ14	2012-03-28	2012-04-04	7	4.14431	no	37		-2.7027																		wildtype			no			0
	26	15	F	CQ3+PMQ14	wt	pmq14	WT PQ14	2012-03-28	2012-04-12	14	4.14431	no	37	37	0																		wildtype			no			0
yes	27	4	F	CQ3+PMQ7	wt	pmq7	WT PQ7	2012-03-28	2012-03-28	0	4.06747	yes	31		0	yes	yes	no	No	No	No		No			38	130	999	999	40	98	0.7	wildtype			no	Complete fu		0
	27	4	F	CQ3+PMQ7	wt	pmq7	WT PQ7	2012-03-28	2012-03-29	1	4.06747	yes	31		-3.22581																		wildtype			no			0
	27	4	F	CQ3+PMQ7	wt	pmq7	WT PQ7	2012-03-28	2012-03-30	2	4.06747	no	31		-19.3548																		wildtype			no		1	0
	27	4	F	CQ3+PMQ7	wt	pmq7	WT PQ7	2012-03-28	2012-03-31	3	4.06747	no	31		-12.9032																		wildtype			no			0
	27	4	F	CQ3+PMQ7	wt	pmq7	WT PQ7	2012-03-28	2012-04-01	4	4.06747	no	31		3.22581																		wildtype			no			0
	27	4	F	CQ3+PMQ7	wt	pmq7	WT PQ7	2012-03-28	2012-04-02	5	4.06747	no	31		-3.22581																		wildtype			no			0
	27	4	F	CQ3+PMQ7	wt	pmq7	WT PQ7	2012-03-28	2012-04-03	6	4.06747	no	31		3.22581																		wildtype			no			0
	27	4	F	CQ3+PMQ7	wt	pmq7	WT PQ7	2012-03-28	2012-04-04	7	4.06747	no	31		9.67742																		wildtype			no			0
	27	4	F	CQ3+PMQ7	wt	pmq7	WT PQ7	2012-03-28	2012-04-11	14	4.06747	no	31	35	12.9032																		wildtype			no			0
yes	29	11	F	CQ3+PMQ14	hetero	pmq14	Het PQ14	2012-04-02	2012-04-02	0	3.65529	yes	36		0	yes	yes	no	No	No	No	Yes	No	No	No	36.5	88	100	70	24	99	0.6	hetero	66.781		no	Complete fu		0	1
	29	11	F	CQ3+PMQ14	hetero	pmq14	Het PQ14	2012-04-02	2012-04-03	1	3.65529	yes	36		2.77778																		hetero	66.781		no			0	2
	29	11	F	CQ3+PMQ14	hetero	pmq14	Het PQ14	2012-04-02	2012-04-04	2	3.65529	no	36		-8.33333																		hetero	66.781		no			0	3
	29	11	F	CQ3+PMQ14	hetero	pmq14	Het PQ14	2012-04-02	2012-04-05	3	3.65529	no	36		-8.33333																		hetero	66.781		no			1	4
	29	11	F	CQ3+PMQ14	hetero	pmq14	Het PQ14	2012-04-02	2012-04-06	4	3.65529	no	36		-13.8889																		hetero	66.781		no		1	1	5
	29	11	F	CQ3+PMQ14	hetero	pmq14	Het PQ14	2012-04-02	2012-04-07	5	3.65529	no	36		-13.8889																		hetero	66.781		no		2	1	6
	29	11	F	CQ3+PMQ14	hetero	pmq14	Het PQ14	2012-04-02	2012-04-08	6	3.65529	no	36		-8.33333																		hetero	66.781		no			0	7
	29	11	F	CQ3+PMQ14	hetero	pmq14	Het PQ14	2012-04-02	2012-04-09	7	3.65529	no	36		-2.77778																		hetero	66.781		no			0	8
	29	11	F	CQ3+PMQ14	hetero	pmq14	Het PQ14	2012-04-02	2012-04-16	14	3.65529	no	36	35	-2.77778																		hetero	66.781		no			0	9
yes	31	48	F	CQ3+PMQ14	wt	pmq14	WT PQ14	2012-04-03	2012-04-03	0	3.79962	yes	40		0	yes	yes	no	Yes	No	Yes	Yes	No	Yes	Yes	37.8	72	120	70	24	99	0.1	wildtype			no	Complete fu		0
	31	48	F	CQ3+PMQ14	wt	pmq14	WT PQ14	2012-04-03	2012-04-04	1	3.79962	yes	40		-12.5																		wildtype			no			0
	31	48	F	CQ3+PMQ14	wt	pmq14	WT PQ14	2012-04-03	2012-04-05	2	3.79962	no	40		-17.5																		wildtype			no		1	0
	31	48	F	CQ3+PMQ14	wt	pmq14	WT PQ14	2012-04-03	2012-04-06	3	3.79962	no	40		-15																		wildtype			no			0
	31	48	F	CQ3+PMQ14	wt	pmq14	WT PQ14	2012-04-03	2012-04-07	4	3.79962	no	40		-7.5																		wildtype			no			0
	31	48	F	CQ3+PMQ14	wt	pmq14	WT PQ14	2012-04-03	2012-04-08	5	3.79962	no	40		-5																		wildtype			no			0
	31	48	F	CQ3+PMQ14	wt	pmq14	WT PQ14	2012-04-03	2012-04-09	6	3.79962	no	40		-15																		wildtype			no			0
	31	48	F	CQ3+PMQ14	wt	pmq14	WT PQ14	2012-04-03	2012-04-10	7	3.79962	no	40		-5																		wildtype			no			0
	31	48	F	CQ3+PMQ14	wt	pmq14	WT PQ14	2012-04-03	2012-04-17	14	3.79962	no	40	37	-7.5																		wildtype			no			0
yes	32	35	F	DP3+PMQ7	wt	pmq7	WT PQ7	2012-04-05	2012-04-05	0	2.2833	no	37		0	no	no	no	No	No	No	No	No	No	No	36.7	78	100	70	24	99	0.7	wildtype			no	Premature discontinuation		0
	32	35	F	DP3+PMQ7	wt	pmq7	WT PQ7	2012-04-05	2012-04-06	1	2.2833	no	37		-5.40541																		wildtype			no		1	0
	32	35	F	DP3+PMQ7	wt	pmq7	WT PQ7	2012-04-05	2012-04-07	2	2.2833	no	37		0																		wildtype			no			0
	32	35	F	DP3+PMQ7	wt	pmq7	WT PQ7	2012-04-05	2012-04-08	3	2.2833	no	37		-5.40541																		wildtype			no		2	0
	32	35	F	DP3+PMQ7	wt	pmq7	WT PQ7	2012-04-05	2012-04-09	4	2.2833	no	37		-5.40541																		wildtype			no		3	0
	32	35	F	DP3+PMQ7	wt	pmq7	WT PQ7	2012-04-05	2012-04-10	5	2.2833	no	37		-5.40541																		wildtype			no		4	0
	32	35	F	DP3+PMQ7	wt	pmq7	WT PQ7	2012-04-05	2012-04-11	6	2.2833	no	37		-5.40541																		wildtype			no		5	0
	32	35	F	DP3+PMQ7	wt	pmq7	WT PQ7	2012-04-05	2012-04-12	7	2.2833	no	37		-2.7027																		wildtype			no			0
	32	35	F	DP3+PMQ7	wt	pmq7	WT PQ7	2012-04-05	2012-04-19	14	2.2833	no	37	35	-5.40541																		wildtype			no		6	0
yes	42	50	F	DP3+PMQ14	wt	pmq14	WT PQ14	2012-04-16	2012-04-16	0	4.48992	yes	41		0	yes	yes	no	Yes	Yes	Yes	Yes	Yes	Yes	Yes	36.6	80	80	50	24			wildtype			no	Complete fu		0
	42	50	F	DP3+PMQ14	wt	pmq14	WT PQ14	2012-04-16	2012-04-17	1	4.48992	yes	41		-7.31707																		wildtype			no			0
	42	50	F	DP3+PMQ14	wt	pmq14	WT PQ14	2012-04-16	2012-04-18	2	4.48992	no	41		-14.6341																		wildtype			no			0
	42	50	F	DP3+PMQ14	wt	pmq14	WT PQ14	2012-04-16	2012-04-19	3	4.48992	no	41		-17.0732																		wildtype			no			0
	42	50	F	DP3+PMQ14	wt	pmq14	WT PQ14	2012-04-16	2012-04-20	4	4.48992	no	41		-21.9512																		wildtype			no		1	0
	42	50	F	DP3+PMQ14	wt	pmq14	WT PQ14	2012-04-16	2012-04-21	5	4.48992	no	41		-19.5122																		wildtype			no			0
	42	50	F	DP3+PMQ14	wt	pmq14	WT PQ14	2012-04-16	2012-04-22	6	4.48992	no	41		-12.1951																		wildtype			no			0
	42	50	F	DP3+PMQ14	wt	pmq14	WT PQ14	2012-04-16	2012-04-23	7	4.48992	no	41		-7.31707																		wildtype			no			0
	42	50	F	DP3+PMQ14	wt	pmq14	WT PQ14	2012-04-16	2012-04-30	14	4.48992	no	41	37	-9.7561																		wildtype			no			0
yes	46	13	F	CQ3+PMQ14	hetero	pmq14	Het PQ14	2012-04-19	2012-04-19	0	4.31647	yes	33		0	yes	yes	yes	No	Yes	No	Yes	Yes	Yes	Yes	39.2	96	100	60	24	99	0	hetero			no	Premature discontinuation		0
	46	13	F	CQ3+PMQ14	hetero	pmq14	Het PQ14	2012-04-19	2012-04-20	1	4.31647	yes	33		6.06061																		hetero			no			0
	46	13	F	CQ3+PMQ14	hetero	pmq14	Het PQ14	2012-04-19	2012-04-21	2	4.31647	no	33		0																		hetero			no			0
	46	13	F	CQ3+PMQ14	hetero	pmq14	Het PQ14	2012-04-19	2012-04-22	3	4.31647	no	33		3.0303																		hetero			no			0
	46	13	F	CQ3+PMQ14	hetero	pmq14	Het PQ14	2012-04-19	2012-04-23	4	4.31647	no	33		-3.0303																		hetero			no			0
	46	13	F	CQ3+PMQ14	hetero	pmq14	Het PQ14	2012-04-19	2012-04-24	5	4.31647	no	33		-3.0303																		hetero			no			0
	46	13	F	CQ3+PMQ14	hetero	pmq14	Het PQ14	2012-04-19	2012-04-25	6	4.31647	no	33		-3.0303																		hetero			no			0
	46	13	F	CQ3+PMQ14	hetero	pmq14	Het PQ14	2012-04-19	2012-04-26	7	4.31647	no	33		-9.09091																		hetero			no		1	0
	46	13	F	CQ3+PMQ14	hetero	pmq14	Het PQ14	2012-04-19	2012-05-03	14	4.31647	no	33	34	3.0303																		hetero			no			0
yes	47	31	F	DP3+PMQ7	wt	pmq7	WT PQ7	2012-04-19	2012-04-19	0	2.86688	yes	35		0	yes	yes	no	Yes	Yes	No	No	No	Yes	Yes	40	104	100	60	28	99	0.8	wildtype			no	Complete fu		0
	47	31	F	DP3+PMQ7	wt	pmq7	WT PQ7	2012-04-19	2012-04-20	1	2.86688	no	35		2.85714																		wildtype			no			0
	47	31	F	DP3+PMQ7	wt	pmq7	WT PQ7	2012-04-19	2012-04-21	2	2.86688	no	35		-5.71429																		wildtype			no			0
	47	31	F	DP3+PMQ7	wt	pmq7	WT PQ7	2012-04-19	2012-04-22	3	2.86688	no	35		-2.85714																		wildtype			no			0
	47	31	F	DP3+PMQ7	wt	pmq7	WT PQ7	2012-04-19	2012-04-23	4	2.86688	no	35		-5.71429																		wildtype			no			0
	47	31	F	DP3+PMQ7	wt	pmq7	WT PQ7	2012-04-19	2012-04-24	5	2.86688	no	35		-17.1429																		wildtype			no		1	0
	47	31	F	DP3+PMQ7	wt	pmq7	WT PQ7	2012-04-19	2012-04-25	6	2.86688	no	35		-11.4286																		wildtype			no			0
	47	31	F	DP3+PMQ7	wt	pmq7	WT PQ7	2012-04-19	2012-04-26	7	2.86688	no	35		-8.57143																		wildtype			no			0
	47	31	F	DP3+PMQ7	wt	pmq7	WT PQ7	2012-04-19	2012-05-03	14	2.86688	no	35	32	-8.57143																		wildtype			no			0
no	48	2.5	F	DP3+PMQ14				2012-04-19	2012-04-19	0	3.87714	yes				yes	yes	9	Yes		No		No			36.7	100	80	50	28	99	0.2	hetero			no	Premature discontinuation
yes	50	8	F	DP3+PMQ14	wt	pmq14	WT PQ14	2012-04-20	2012-04-20	0	2.88536	no	37		0	yes	yes	no	Yes	Yes	No	Yes	No	No	Yes	36.5	88	90	50	24	99	0	wildtype			no	Premature discontinuation		0
	50	8	F	DP3+PMQ14	wt	pmq14	WT PQ14	2012-04-20	2012-04-21	1	2.88536	no	37		-2.7027																		wildtype			no			0
	50	8	F	DP3+PMQ14	wt	pmq14	WT PQ14	2012-04-20	2012-04-22	2	2.88536	no	37		-5.40541																		wildtype			no			0
	50	8	F	DP3+PMQ14	wt	pmq14	WT PQ14	2012-04-20	2012-04-23	3	2.88536	no	37		-13.5135																		wildtype			no		1	0
	50	8	F	DP3+PMQ14	wt	pmq14	WT PQ14	2012-04-20	2012-04-24	4	2.88536	no	37		-13.5135																		wildtype			no		2	0
	50	8	F	DP3+PMQ14	wt	pmq14	WT PQ14	2012-04-20	2012-04-25	5	2.88536	no	37		-10.8108																		wildtype			no			0
	50	8	F	DP3+PMQ14	wt	pmq14	WT PQ14	2012-04-20	2012-04-26	6	2.88536	no	37		-13.5135																		wildtype			no		3	0
	50	8	F	DP3+PMQ14	wt	pmq14	WT PQ14	2012-04-20	2012-04-27	7	2.88536	no	37		-13.5135																		wildtype			no		4	0
	50	8	F	DP3+PMQ14	wt	pmq14	WT PQ14	2012-04-20	2012-05-04	14	2.88536	no	37	34	-8.10811																		wildtype			no			0
yes	51	11	F	DP3+PMQ14	wt	pmq14	WT PQ14	2012-04-20	2012-04-20	0	3.344	yes	31		0	yes	yes	no	Yes	No	No	No		No		37.1	104	80	60	24	99	0.3	wildtype			no	Complete fu		0
	51	11	F	DP3+PMQ14	wt	pmq14	WT PQ14	2012-04-20	2012-04-21	1	3.344	no	31		0																		wildtype			no			0
	51	11	F	DP3+PMQ14	wt	pmq14	WT PQ14	2012-04-20	2012-04-22	2	3.344	no	31		0																		wildtype			no			0
	51	11	F	DP3+PMQ14	wt	pmq14	WT PQ14	2012-04-20	2012-04-23	3	3.344	no	31		-3.22581																		wildtype			no			0
	51	11	F	DP3+PMQ14	wt	pmq14	WT PQ14	2012-04-20	2012-04-24	4	3.344	no	31		-9.67742																		wildtype			no			0
	51	11	F	DP3+PMQ14	wt	pmq14	WT PQ14	2012-04-20	2012-04-25	5	3.344	no	31		-6.45161																		wildtype			no			0
	51	11	F	DP3+PMQ14	wt	pmq14	WT PQ14	2012-04-20	2012-04-26	6	3.344	no	31		-12.9032																		wildtype			no		1	0
	51	11	F	DP3+PMQ14	wt	pmq14	WT PQ14	2012-04-20	2012-04-27	7	3.344	no	31		6.45161																		wildtype			no			0
	51	11	F	DP3+PMQ14	wt	pmq14	WT PQ14	2012-04-20	2012-05-04	14	3.344	no	31	32	3.22581																		wildtype			no			0
yes	54	46	F	CQ3+PMQ7	wt	pmq7	WT PQ7	2012-04-21	2012-04-21	0	1.98227	no	36		0	yes	yes	yes	Yes	Yes	No	Yes	Yes	Yes	Yes	36.9	82	120	60	24	97	0.4	wildtype			no	Complete fu		0
	54	46	F	CQ3+PMQ7	wt	pmq7	WT PQ7	2012-04-21	2012-04-22	1	1.98227	no	36		-2.77778																		wildtype			no			0
	54	46	F	CQ3+PMQ7	wt	pmq7	WT PQ7	2012-04-21	2012-04-23	2	1.98227	no	36		-5.55556																		wildtype			no			0
	54	46	F	CQ3+PMQ7	wt	pmq7	WT PQ7	2012-04-21	2012-04-24	3	1.98227	no	36		-11.1111																		wildtype			no		1	0
	54	46	F	CQ3+PMQ7	wt	pmq7	WT PQ7	2012-04-21	2012-04-25	4	1.98227	no	36		5.55556																		wildtype			no			0
	54	46	F	CQ3+PMQ7	wt	pmq7	WT PQ7	2012-04-21	2012-04-26	5	1.98227	no	36		5.55556																		wildtype			no			0
	54	46	F	CQ3+PMQ7	wt	pmq7	WT PQ7	2012-04-21	2012-04-27	6	1.98227	no	36		-2.77778																		wildtype			no			0
	54	46	F	CQ3+PMQ7	wt	pmq7	WT PQ7	2012-04-21	2012-04-28	7	1.98227	no	36		-11.1111																		wildtype			no		2	0
	54	46	F	CQ3+PMQ7	wt	pmq7	WT PQ7	2012-04-21	2012-05-05	14	1.98227	no	36	34	-5.55556																		wildtype			no			0
yes	55	5	F	CQ3+PMQ7	wt	pmq7	WT PQ7	2012-04-23	2012-04-23	0	3.86242	yes	29		0	yes	yes	no	Yes	Yes	Yes	No	No	No	No	38.2	120	999	999	28	99	2	wildtype			no	Complete fu		0
	55	5	F	CQ3+PMQ7	wt	pmq7	WT PQ7	2012-04-23	2012-04-24	1	3.86242	no	29		-3.44828																		wildtype			no			0
	55	5	F	CQ3+PMQ7	wt	pmq7	WT PQ7	2012-04-23	2012-04-25	2	3.86242	no	29		-6.89655																		wildtype			no		1	0
	55	5	F	CQ3+PMQ7	wt	pmq7	WT PQ7	2012-04-23	2012-04-26	3	3.86242	no	29		6.89655																		wildtype			no			0
	55	5	F	CQ3+PMQ7	wt	pmq7	WT PQ7	2012-04-23	2012-04-27	4	3.86242	no	29		3.44828																		wildtype			no			0
	55	5	F	CQ3+PMQ7	wt	pmq7	WT PQ7	2012-04-23	2012-04-28	5	3.86242	no	29		0																		wildtype			no			0
	55	5	F	CQ3+PMQ7	wt	pmq7	WT PQ7	2012-04-23	2012-04-29	6	3.86242	no	29		6.89655																		wildtype			no			0
	55	5	F	CQ3+PMQ7	wt	pmq7	WT PQ7	2012-04-23	2012-04-30	7	3.86242	no	29		13.7931																		wildtype			no			0
	55	5	F	CQ3+PMQ7	wt	pmq7	WT PQ7	2012-04-23	2012-05-07	14	3.86242	no	29	33	13.7931																		wildtype			no			0
yes	56	20	F	DP3+PMQ7	wt	pmq7	WT PQ7	2012-04-23	2012-04-23	0	4.03349	yes	43		0	yes	yes	yes	No	Yes	No	Yes	Yes	Yes	No	40.2	120	120	80	26	99	0.7	wildtype			no	Complete fu		0
	56	20	F	DP3+PMQ7	wt	pmq7	WT PQ7	2012-04-23	2012-04-24	1	4.03349	no	43		-11.6279																		wildtype			no			0
	56	20	F	DP3+PMQ7	wt	pmq7	WT PQ7	2012-04-23	2012-04-25	2	4.03349	no	43		-16.2791																		wildtype			no			0
	56	20	F	DP3+PMQ7	wt	pmq7	WT PQ7	2012-04-23	2012-04-26	3	4.03349	no	43		-20.9302																		wildtype			no			0
	56	20	F	DP3+PMQ7	wt	pmq7	WT PQ7	2012-04-23	2012-04-27	4	4.03349	no	43		-16.2791																		wildtype			no			0
	56	20	F	DP3+PMQ7	wt	pmq7	WT PQ7	2012-04-23	2012-04-28	5	4.03349	no	43		-25.5814																		wildtype			no		1	0
	56	20	F	DP3+PMQ7	wt	pmq7	WT PQ7	2012-04-23	2012-04-29	6	4.03349	no	43		-23.2558																		wildtype			no			0
	56	20	F	DP3+PMQ7	wt	pmq7	WT PQ7	2012-04-23	2012-04-30	7	4.03349	no	43		-18.6047																		wildtype			no			0
	56	20	F	DP3+PMQ7	wt	pmq7	WT PQ7	2012-04-23	2012-05-07	14	4.03349	no	43	35	-18.6047																		wildtype			no			0
yes	57	48	F	DP3+PMQ14	wt	pmq14	WT PQ14	2012-04-23	2012-04-23	0	3.56585	yes	36		0	yes	yes	no	Yes	Yes	No	Yes	Yes	No	Yes	36.7	100	140	90	24	98	0.2	wildtype			no	Complete fu		0
	57	48	F	DP3+PMQ14	wt	pmq14	WT PQ14	2012-04-23	2012-04-24	1	3.56585	yes	36		-5.55556																		wildtype			no			0
	57	48	F	DP3+PMQ14	wt	pmq14	WT PQ14	2012-04-23	2012-04-25	2	3.56585	no	36		-2.77778																		wildtype			no			0
	57	48	F	DP3+PMQ14	wt	pmq14	WT PQ14	2012-04-23	2012-04-26	3	3.56585	no	36		-2.77778																		wildtype			no			0
	57	48	F	DP3+PMQ14	wt	pmq14	WT PQ14	2012-04-23	2012-04-27	4	3.56585	no	36		-2.77778																		wildtype			no			0
	57	48	F	DP3+PMQ14	wt	pmq14	WT PQ14	2012-04-23	2012-04-28	5	3.56585	no	36		-11.1111																		wildtype			no			0
	57	48	F	DP3+PMQ14	wt	pmq14	WT PQ14	2012-04-23	2012-04-29	6	3.56585	no	36		2.77778																		wildtype			no			0
	57	48	F	DP3+PMQ14	wt	pmq14	WT PQ14	2012-04-23	2012-04-30	7	3.56585	no	36		0																		wildtype			no			0
	57	48	F	DP3+PMQ14	wt	pmq14	WT PQ14	2012-04-23	2012-05-07	14	3.56585	no	36	31	-13.8889																		wildtype			no		1	0
yes	59	13	F	DP3+PMQ7	wt	pmq7	WT PQ7	2012-04-24	2012-04-24	0	3.90517	yes	32		0	yes	yes	yes	Yes	Yes	Yes	Yes	No	Yes	No	40.4	120	100	60	28	99	0.5	wildtype			no	Premature discontinuation		0
	59	13	F	DP3+PMQ7	wt	pmq7	WT PQ7	2012-04-24	2012-04-25	1	3.90517	no	32		-6.25																		wildtype			no			0
	59	13	F	DP3+PMQ7	wt	pmq7	WT PQ7	2012-04-24	2012-04-26	2	3.90517	no	32		-12.5																		wildtype			no			0
	59	13	F	DP3+PMQ7	wt	pmq7	WT PQ7	2012-04-24	2012-04-27	3	3.90517	no	32		-9.375																		wildtype			no			0
	59	13	F	DP3+PMQ7	wt	pmq7	WT PQ7	2012-04-24	2012-04-28	4	3.90517	no	32		-18.75																		wildtype			no		1	0
	59	13	F	DP3+PMQ7	wt	pmq7	WT PQ7	2012-04-24	2012-04-29	5	3.90517	no	32		-9.375																		wildtype			no			0
	59	13	F	DP3+PMQ7	wt	pmq7	WT PQ7	2012-04-24	2012-04-30	6	3.90517	no	32		-3.125																		wildtype			no			0
	59	13	F	DP3+PMQ7	wt	pmq7	WT PQ7	2012-04-24	2012-05-01	7	3.90517	no	32		0																		wildtype			no			0
	59	13	F	DP3+PMQ7	wt	pmq7	WT PQ7	2012-04-24	2012-05-08	14	3.90517	no	32	36	12.5																		wildtype			no			0
yes	61	13	F	CQ3+PMQ14	wt	pmq14	WT PQ14	2012-04-24	2012-04-24	0	4.50039	yes	36		0	yes	yes	yes	Yes	No	No	Yes	No	No	No	38.8	110	80	50	24	98	2.2	wildtype			no	Complete fu		0
	61	13	F	CQ3+PMQ14	wt	pmq14	WT PQ14	2012-04-24	2012-04-25	1	4.50039	yes	36		-5.55556																		wildtype			no			0
	61	13	F	CQ3+PMQ14	wt	pmq14	WT PQ14	2012-04-24	2012-04-26	2	4.50039	no	36		-5.55556																		wildtype			no			0
	61	13	F	CQ3+PMQ14	wt	pmq14	WT PQ14	2012-04-24	2012-04-27	3	4.50039	no	36		-16.6667																		wildtype			no			0
	61	13	F	CQ3+PMQ14	wt	pmq14	WT PQ14	2012-04-24	2012-04-28	4	4.50039	no	36		-27.7778																		wildtype			no			0
	61	13	F	CQ3+PMQ14	wt	pmq14	WT PQ14	2012-04-24	2012-04-29	5	4.50039	no	36		-25																		wildtype			no			0
	61	13	F	CQ3+PMQ14	wt	pmq14	WT PQ14	2012-04-24	2012-04-30	6	4.50039	no	36		-30.5556																		wildtype			no		1	0
	61	13	F	CQ3+PMQ14	wt	pmq14	WT PQ14	2012-04-24	2012-05-01	7	4.50039	no	36		-22.2222																		wildtype			no			0
	61	13	F	CQ3+PMQ14	wt	pmq14	WT PQ14	2012-04-24	2012-05-08	14	4.50039	no	36	31	-13.8889																		wildtype			no			0
yes	63	7	F	DP3+PMQ14	hetero	pmq14	Het PQ14	2012-04-25	2012-04-25	0	3.66351	yes	32		0	yes	yes	no	No	No	No	No	No	No	No	36.7	84	100	60	20	100	1.1	hetero	79.9088		no	Complete fu		0	1
	63	7	F	DP3+PMQ14	hetero	pmq14	Het PQ14	2012-04-25	2012-04-26	1	3.66351	no	32		-6.25																		hetero	79.9088		no			1	2
	63	7	F	DP3+PMQ14	hetero	pmq14	Het PQ14	2012-04-25	2012-04-27	2	3.66351	no	32		0																		hetero	79.9088		no			0	3
	63	7	F	DP3+PMQ14	hetero	pmq14	Het PQ14	2012-04-25	2012-04-28	3	3.66351	no	32		-12.5																		hetero	79.9088		no		1	0	4
	63	7	F	DP3+PMQ14	hetero	pmq14	Het PQ14	2012-04-25	2012-04-29	4	3.66351	no	32		-12.5																		hetero	79.9088		no		2	0	5
	63	7	F	DP3+PMQ14	hetero	pmq14	Het PQ14	2012-04-25	2012-04-30	5	3.66351	no	32		-9.375																		hetero	79.9088		no			0	6
	63	7	F	DP3+PMQ14	hetero	pmq14	Het PQ14	2012-04-25	2012-05-01	6	3.66351	no	32		-12.5																		hetero	79.9088		no		3	0	7
	63	7	F	DP3+PMQ14	hetero	pmq14	Het PQ14	2012-04-25	2012-05-02	7	3.66351	no	32		-9.375																		hetero	79.9088		no			0	8
	63	7	F	DP3+PMQ14	hetero	pmq14	Het PQ14	2012-04-25	2012-05-09	14	3.66351	no	32	33	3.125																		hetero	79.9088		no			0	9
yes	64	34	F	CQ3+PMQ7	wt	pmq7	WT PQ7	2012-04-25	2012-04-25	0	3.95231	yes	42		0	yes	yes	yes	Yes	No	No	Yes	Yes	Yes	No	36.9	74	100	70	24	99	0.5	wildtype			no	Complete fu		0
	64	34	F	CQ3+PMQ7	wt	pmq7	WT PQ7	2012-04-25	2012-04-26	1	3.95231	yes	42		9.52381																		wildtype			no			0
	64	34	F	CQ3+PMQ7	wt	pmq7	WT PQ7	2012-04-25	2012-04-27	2	3.95231	no	42		2.38095																		wildtype			no			0
	64	34	F	CQ3+PMQ7	wt	pmq7	WT PQ7	2012-04-25	2012-04-28	3	3.95231	no	42		-4.7619																		wildtype			no			0
	64	34	F	CQ3+PMQ7	wt	pmq7	WT PQ7	2012-04-25	2012-04-29	4	3.95231	no	42		-7.14286																		wildtype			no			0
	64	34	F	CQ3+PMQ7	wt	pmq7	WT PQ7	2012-04-25	2012-04-30	5	3.95231	no	42		-2.38095																		wildtype			no			0
	64	34	F	CQ3+PMQ7	wt	pmq7	WT PQ7	2012-04-25	2012-05-01	6	3.95231	no	42		-7.14286																		wildtype			no			0
	64	34	F	CQ3+PMQ7	wt	pmq7	WT PQ7	2012-04-25	2012-05-02	7	3.95231	no	42		-7.14286																		wildtype			no			0
	64	34	F	CQ3+PMQ7	wt	pmq7	WT PQ7	2012-04-25	2012-05-09	14	3.95231	no	42	38	-9.52381																		wildtype			no		1	0
no	66	13	F	DP3+PMQ7				2012-04-26	2012-04-26	0	3.70381	yes				yes	yes	no	No	Yes	Yes	Yes	No	No	No	36.7	76	90	60	20	99	0.4	wildtype			no	Premature discontinuation
yes	67	63	F	DP3+PMQ7	wt	pmq7	WT PQ7	2012-04-27	2012-04-27	0	3.1486	yes	41		0	yes	no	no	No	No	No	No	Yes	No	No	37.4	92	100	70	18			wildtype			no	Premature discontinuation		0
	67	63	F	DP3+PMQ7	wt	pmq7	WT PQ7	2012-04-27	2012-04-28	1	3.1486	no	41		-17.0732																		wildtype			no		1	0
	67	63	F	DP3+PMQ7	wt	pmq7	WT PQ7	2012-04-27	2012-04-29	2	3.1486	no	41		-7.31707																		wildtype			no			0
	67	63	F	DP3+PMQ7	wt	pmq7	WT PQ7	2012-04-27	2012-04-30	3	3.1486	no	41		-4.87805																		wildtype			no			0
	67	63	F	DP3+PMQ7	wt	pmq7	WT PQ7	2012-04-27	2012-05-01	4	3.1486	no	41		-14.6341																		wildtype			no			0
	67	63	F	DP3+PMQ7	wt	pmq7	WT PQ7	2012-04-27	2012-05-04	7	3.1486	no	41		-12.1951																		wildtype			no			0
	67	63	F	DP3+PMQ7	wt	pmq7	WT PQ7	2012-04-27	2012-05-11	14	3.1486	no	41	38	-7.31707																		wildtype			no			0
yes	72	4.75	F	CQ3+PMQ14	wt	pmq14	WT PQ14	2012-05-01	2012-05-01	0	2.92012	no	33		0	yes	9	yes	No	No	No	No	No			38.2	104	80	40	30	99	3	wildtype			no	Complete fu		0
	72	4.75	F	CQ3+PMQ14	wt	pmq14	WT PQ14	2012-05-01	2012-05-02	1	2.92012	yes	33		15.1515																		wildtype			no			0
	72	4.75	F	CQ3+PMQ14	wt	pmq14	WT PQ14	2012-05-01	2012-05-03	2	2.92012	no	33		-6.06061																		wildtype			no		1	0
	72	4.75	F	CQ3+PMQ14	wt	pmq14	WT PQ14	2012-05-01	2012-05-04	3	2.92012	no	33		-3.0303																		wildtype			no			0
	72	4.75	F	CQ3+PMQ14	wt	pmq14	WT PQ14	2012-05-01	2012-05-05	4	2.92012	no	33		3.0303																		wildtype			no			0
	72	4.75	F	CQ3+PMQ14	wt	pmq14	WT PQ14	2012-05-01	2012-05-06	5	2.92012	no	33		3.0303																		wildtype			no			0
	72	4.75	F	CQ3+PMQ14	wt	pmq14	WT PQ14	2012-05-01	2012-05-07	6	2.92012	no	33		3.0303																		wildtype			no			0
	72	4.75	F	CQ3+PMQ14	wt	pmq14	WT PQ14	2012-05-01	2012-05-08	7	2.92012	no	33		12.1212																		wildtype			no			0
	72	4.75	F	CQ3+PMQ14	wt	pmq14	WT PQ14	2012-05-01	2012-05-15	14	2.92012	no	33	35	6.06061																		wildtype			no			0
yes	78	8	F	DP3+PMQ14	wt	pmq14	WT PQ14	2012-05-07	2012-05-07	0	3.59506	yes	38		0	yes	no	yes	No	No	No	Yes	No	No	No	36.8	88	90	60	26	94	1.2	wildtype			no	Complete fu		0
	78	8	F	DP3+PMQ14	wt	pmq14	WT PQ14	2012-05-07	2012-05-08	1	3.59506	no	38		-5.26316																		wildtype			no			0
	78	8	F	DP3+PMQ14	wt	pmq14	WT PQ14	2012-05-07	2012-05-09	2	3.59506	no	38		-5.26316																		wildtype			no			0
	78	8	F	DP3+PMQ14	wt	pmq14	WT PQ14	2012-05-07	2012-05-10	3	3.59506	no	38		0																		wildtype			no			0
	78	8	F	DP3+PMQ14	wt	pmq14	WT PQ14	2012-05-07	2012-05-11	4	3.59506	no	38		-5.26316																		wildtype			no			0
	78	8	F	DP3+PMQ14	wt	pmq14	WT PQ14	2012-05-07	2012-05-12	5	3.59506	no	38		2.63158																		wildtype			no			0
	78	8	F	DP3+PMQ14	wt	pmq14	WT PQ14	2012-05-07	2012-05-13	6	3.59506	no	38		5.26316																		wildtype			no			0
	78	8	F	DP3+PMQ14	wt	pmq14	WT PQ14	2012-05-07	2012-05-14	7	3.59506	no	38		-2.63158																		wildtype			no			0
	78	8	F	DP3+PMQ14	wt	pmq14	WT PQ14	2012-05-07	2012-05-21	14	3.59506	no	38	35	-7.89474																		wildtype			no		1	0
yes	81	15	F	DP3+PMQ14	wt	pmq14	WT PQ14	2012-05-07	2012-05-07	0	3.99108	yes	39		0	yes	yes	no	No	No	No	Yes	No	Yes	No	37.1	94	80	60	26	99	0.2	wildtype			no	Premature discontinuation		0
	81	15	F	DP3+PMQ14	wt	pmq14	WT PQ14	2012-05-07	2012-05-08	1	3.99108	no	39		-5.12821																		wildtype			no			0
	81	15	F	DP3+PMQ14	wt	pmq14	WT PQ14	2012-05-07	2012-05-09	2	3.99108	no	39		-12.8205																		wildtype			no			0
	81	15	F	DP3+PMQ14	wt	pmq14	WT PQ14	2012-05-07	2012-05-10	3	3.99108	no	39		-10.2564																		wildtype			no			0
	81	15	F	DP3+PMQ14	wt	pmq14	WT PQ14	2012-05-07	2012-05-11	4	3.99108	no	39		-15.3846																		wildtype			no		1	0
	81	15	F	DP3+PMQ14	wt	pmq14	WT PQ14	2012-05-07	2012-05-12	5	3.99108	no	39		-7.69231																		wildtype			no			0
	81	15	F	DP3+PMQ14	wt	pmq14	WT PQ14	2012-05-07	2012-05-13	6	3.99108	no	39		-5.12821																		wildtype			no			0
	81	15	F	DP3+PMQ14	wt	pmq14	WT PQ14	2012-05-07	2012-05-14	7	3.99108	no	39		0																		wildtype			no			0
	81	15	F	DP3+PMQ14	wt	pmq14	WT PQ14	2012-05-07	2012-05-21	14	3.99108	no	39	38	-2.5641																		wildtype			no			0
yes	82	30	F	CQ3+PMQ14	wt	pmq14	WT PQ14	2012-05-07	2012-05-07	0	4.40002	yes	40		0	yes	yes	no	No	No	No	Yes	No	Yes	No	37.2	96	100	60	24	99	0.3	wildtype			no	Complete fu		0
	82	30	F	CQ3+PMQ14	wt	pmq14	WT PQ14	2012-05-07	2012-05-08	1	4.40002	yes	40		-7.5																		wildtype			no			0
	82	30	F	CQ3+PMQ14	wt	pmq14	WT PQ14	2012-05-07	2012-05-09	2	4.40002	no	40		-7.5																		wildtype			no			0
	82	30	F	CQ3+PMQ14	wt	pmq14	WT PQ14	2012-05-07	2012-05-10	3	4.40002	no	40		-22.5																		wildtype			no			0
	82	30	F	CQ3+PMQ14	wt	pmq14	WT PQ14	2012-05-07	2012-05-11	4	4.40002	no	40		-22.5																		wildtype			no			0
	82	30	F	CQ3+PMQ14	wt	pmq14	WT PQ14	2012-05-07	2012-05-12	5	4.40002	no	40		-25																		wildtype			no		1	0
	82	30	F	CQ3+PMQ14	wt	pmq14	WT PQ14	2012-05-07	2012-05-13	6	4.40002	no	40		-22.5																		wildtype			no			0
	82	30	F	CQ3+PMQ14	wt	pmq14	WT PQ14	2012-05-07	2012-05-14	7	4.40002	no	40		-25																		wildtype			no		2	0
	82	30	F	CQ3+PMQ14	wt	pmq14	WT PQ14	2012-05-07	2012-05-21	14	4.40002	no	40	31	-22.5																		wildtype			no			0
yes	83	10	F	DP3+PMQ14	wt	pmq14	WT PQ14	2012-05-08	2012-05-08	0	4.54615	yes	35		0	yes	yes	no	No	No	No	Yes	No	No	No	39.2	100	90	60	26	98	0.6	wildtype			no	Complete fu		0
	83	10	F	DP3+PMQ14	wt	pmq14	WT PQ14	2012-05-08	2012-05-09	1	4.54615	no	35		-8.57143																		wildtype			no			0
	83	10	F	DP3+PMQ14	wt	pmq14	WT PQ14	2012-05-08	2012-05-10	2	4.54615	no	35		-8.57143																		wildtype			no			0
	83	10	F	DP3+PMQ14	wt	pmq14	WT PQ14	2012-05-08	2012-05-11	3	4.54615	no	35		-14.2857																		wildtype			no			0
	83	10	F	DP3+PMQ14	wt	pmq14	WT PQ14	2012-05-08	2012-05-12	4	4.54615	no	35		-17.1429																		wildtype			no		1	0
	83	10	F	DP3+PMQ14	wt	pmq14	WT PQ14	2012-05-08	2012-05-13	5	4.54615	no	35		-14.2857																		wildtype			no			0
	83	10	F	DP3+PMQ14	wt	pmq14	WT PQ14	2012-05-08	2012-05-14	6	4.54615	no	35		-14.2857																		wildtype			no			0
	83	10	F	DP3+PMQ14	wt	pmq14	WT PQ14	2012-05-08	2012-05-15	7	4.54615	no	35		-14.2857																		wildtype			no			0
	83	10	F	DP3+PMQ14	wt	pmq14	WT PQ14	2012-05-08	2012-05-22	14	4.54615	no	35	32	-8.57143																		wildtype			no			0
yes	84	7	F	CQ3+PMQ14	hetero	pmq14	Het PQ14	2012-05-08	2012-05-08	0	3.69827	yes	39		0	yes	no	yes	Yes	No	No	Yes	No	No	No	37.4	120	90	60	30	100	0.8	hetero			no	Premature discontinuation		0
	84	7	F	CQ3+PMQ14	hetero	pmq14	Het PQ14	2012-05-08	2012-05-09	1	3.69827	yes	39		-12.8205																		hetero			no			0
	84	7	F	CQ3+PMQ14	hetero	pmq14	Het PQ14	2012-05-08	2012-05-10	2	3.69827	no	39		-12.8205																		hetero			no			0
	84	7	F	CQ3+PMQ14	hetero	pmq14	Het PQ14	2012-05-08	2012-05-11	3	3.69827	no	39		-17.9487																		hetero			no			0
	84	7	F	CQ3+PMQ14	hetero	pmq14	Het PQ14	2012-05-08	2012-05-12	4	3.69827	no	39		-17.9487																		hetero			no			0
	84	7	F	CQ3+PMQ14	hetero	pmq14	Het PQ14	2012-05-08	2012-05-13	5	3.69827	no	39		-17.9487																		hetero			no			0
	84	7	F	CQ3+PMQ14	hetero	pmq14	Het PQ14	2012-05-08	2012-05-14	6	3.69827	no	39		-23.0769																		hetero			no		1	0
	84	7	F	CQ3+PMQ14	hetero	pmq14	Het PQ14	2012-05-08	2012-05-15	7	3.69827	no	39		-20.5128																		hetero			no			0
	84	7	F	CQ3+PMQ14	hetero	pmq14	Het PQ14	2012-05-08	2012-05-22	14	3.69827	no	39	34	-12.8205																		hetero			no			0
yes	85	10	F	CQ3+PMQ7	wt	pmq7	WT PQ7	2012-05-08	2012-05-08	0	4.12018	yes	35		0	yes	yes	yes	No	No	No	Yes	No	No	No	38.6	110	80	50	24	100	0.2	wildtype			no	Premature discontinuation		0
	85	10	F	CQ3+PMQ7	wt	pmq7	WT PQ7	2012-05-08	2012-05-09	1	4.12018	yes	35		-5.71429																		wildtype			no		1	0
	85	10	F	CQ3+PMQ7	wt	pmq7	WT PQ7	2012-05-08	2012-05-10	2	4.12018	no	35		-2.85714																		wildtype			no			0
	85	10	F	CQ3+PMQ7	wt	pmq7	WT PQ7	2012-05-08	2012-05-11	3	4.12018	no	35		-5.71429																		wildtype			no		2	0
	85	10	F	CQ3+PMQ7	wt	pmq7	WT PQ7	2012-05-08	2012-05-12	4	4.12018	no	35		2.85714																		wildtype			no			0
	85	10	F	CQ3+PMQ7	wt	pmq7	WT PQ7	2012-05-08	2012-05-13	5	4.12018	no	35		-2.85714																		wildtype			no			0
	85	10	F	CQ3+PMQ7	wt	pmq7	WT PQ7	2012-05-08	2012-05-14	6	4.12018	no	35		0																		wildtype			no			0
	85	10	F	CQ3+PMQ7	wt	pmq7	WT PQ7	2012-05-08	2012-05-15	7	4.12018	no	35		-2.85714																		wildtype			no			0
	85	10	F	CQ3+PMQ7	wt	pmq7	WT PQ7	2012-05-08	2012-05-22	14	4.12018	no	35	33	-5.71429																		wildtype			no		3	0
yes	86	16	F	DP3+PMQ7	wt	pmq7	WT PQ7	2012-05-08	2012-05-08	0	3.49638	yes	42		0	yes	yes	no	No	No	No	No	No	No	No	37.6	96	110	80	26	99	0.5	wildtype			no	Premature discontinuation		0
	86	16	F	DP3+PMQ7	wt	pmq7	WT PQ7	2012-05-08	2012-05-09	1	3.49638	no	42		-2.38095																		wildtype			no			0
	86	16	F	DP3+PMQ7	wt	pmq7	WT PQ7	2012-05-08	2012-05-10	2	3.49638	no	42		-9.52381																		wildtype			no		1	0
	86	16	F	DP3+PMQ7	wt	pmq7	WT PQ7	2012-05-08	2012-05-11	3	3.49638	no	42		-9.52381																		wildtype			no		2	0
	86	16	F	DP3+PMQ7	wt	pmq7	WT PQ7	2012-05-08	2012-05-12	4	3.49638	no	42		-9.52381																		wildtype			no		3	0
	86	16	F	DP3+PMQ7	wt	pmq7	WT PQ7	2012-05-08	2012-05-13	5	3.49638	no	42		-2.38095																		wildtype			no			0
	86	16	F	DP3+PMQ7	wt	pmq7	WT PQ7	2012-05-08	2012-05-14	6	3.49638	no	42		0																		wildtype			no			0
	86	16	F	DP3+PMQ7	wt	pmq7	WT PQ7	2012-05-08	2012-05-15	7	3.49638	no	42		-4.7619																		wildtype			no			0
	86	16	F	DP3+PMQ7	wt	pmq7	WT PQ7	2012-05-08	2012-05-22	14	3.49638	no	42	39	-7.14286																		wildtype			no			0
yes	87	7	F	DP3+PMQ7	wt	pmq7	WT PQ7	2012-05-10	2012-05-10	0	3.76283	no	34		0	yes	yes	yes	No	No	No	Yes	No	No	No	38	126	80	50	30	100	0.3	wildtype			no	Complete fu		0
	87	7	F	DP3+PMQ7	wt	pmq7	WT PQ7	2012-05-10	2012-05-11	1	3.76283	no	34		-11.7647																		wildtype			no		1	0
	87	7	F	DP3+PMQ7	wt	pmq7	WT PQ7	2012-05-10	2012-05-12	2	3.76283	no	34		-8.82353																		wildtype			no			0
	87	7	F	DP3+PMQ7	wt	pmq7	WT PQ7	2012-05-10	2012-05-13	3	3.76283	no	34		-8.82353																		wildtype			no			0
	87	7	F	DP3+PMQ7	wt	pmq7	WT PQ7	2012-05-10	2012-05-14	4	3.76283	no	34		-5.88235																		wildtype			no			0
	87	7	F	DP3+PMQ7	wt	pmq7	WT PQ7	2012-05-10	2012-05-15	5	3.76283	no	34		-5.88235																		wildtype			no			0
	87	7	F	DP3+PMQ7	wt	pmq7	WT PQ7	2012-05-10	2012-05-16	6	3.76283	no	34		-8.82353																		wildtype			no			0
	87	7	F	DP3+PMQ7	wt	pmq7	WT PQ7	2012-05-10	2012-05-17	7	3.76283	no	34		-5.88235																		wildtype			no			0
	87	7	F	DP3+PMQ7	wt	pmq7	WT PQ7	2012-05-10	2012-05-24	14	3.76283	no	34	31	-8.82353																		wildtype			no			0
yes	88	28	F	CQ3+PMQ7	wt	pmq7	WT PQ7	2012-05-10	2012-05-10	0	3.67541	yes	37		0	yes	yes	no	Yes	Yes	No	Yes	No	Yes	Yes	38.7	78	110	70	24	99	0.5	wildtype			no	Premature discontinuation		0
	88	28	F	CQ3+PMQ7	wt	pmq7	WT PQ7	2012-05-10	2012-05-11	1	3.67541	yes	37		-8.10811																		wildtype			no		1	0
	88	28	F	CQ3+PMQ7	wt	pmq7	WT PQ7	2012-05-10	2012-05-12	2	3.67541	no	37		-5.40541																		wildtype			no			0
	88	28	F	CQ3+PMQ7	wt	pmq7	WT PQ7	2012-05-10	2012-05-13	3	3.67541	no	37		-8.10811																		wildtype			no		2	0
	88	28	F	CQ3+PMQ7	wt	pmq7	WT PQ7	2012-05-10	2012-05-14	4	3.67541	no	37		-5.40541																		wildtype			no			0
	88	28	F	CQ3+PMQ7	wt	pmq7	WT PQ7	2012-05-10	2012-05-15	5	3.67541	no	37		-5.40541																		wildtype			no			0
	88	28	F	CQ3+PMQ7	wt	pmq7	WT PQ7	2012-05-10	2012-05-16	6	3.67541	no	37		0																		wildtype			no			0
	88	28	F	CQ3+PMQ7	wt	pmq7	WT PQ7	2012-05-10	2012-05-17	7	3.67541	no	37		0																		wildtype			no			0
	88	28	F	CQ3+PMQ7	wt	pmq7	WT PQ7	2012-05-10	2012-05-24	14	3.67541	no	37	36	-2.7027																		wildtype			no			0
yes	91	45	F	DP3+PMQ7	wt	pmq7	WT PQ7	2012-05-11	2012-05-11	0	3.56205	yes	38		0	yes	yes	no	No	No	No	Yes	No	No	Yes	36.8	68	100	70	22	98	0.5	wildtype			no	Premature discontinuation		0
	91	45	F	DP3+PMQ7	wt	pmq7	WT PQ7	2012-05-11	2012-05-12	1	3.56205	yes	38		-2.63158																		wildtype			no			0
	91	45	F	DP3+PMQ7	wt	pmq7	WT PQ7	2012-05-11	2012-05-13	2	3.56205	no	38		-10.5263																		wildtype			no			0
	91	45	F	DP3+PMQ7	wt	pmq7	WT PQ7	2012-05-11	2012-05-14	3	3.56205	no	38		-15.7895																		wildtype			no		1	0
	91	45	F	DP3+PMQ7	wt	pmq7	WT PQ7	2012-05-11	2012-05-15	4	3.56205	no	38		-10.5263																		wildtype			no			0
	91	45	F	DP3+PMQ7	wt	pmq7	WT PQ7	2012-05-11	2012-05-16	5	3.56205	no	38		-2.63158																		wildtype			no			0
	91	45	F	DP3+PMQ7	wt	pmq7	WT PQ7	2012-05-11	2012-05-17	6	3.56205	no	38		-10.5263																		wildtype			no			0
	91	45	F	DP3+PMQ7	wt	pmq7	WT PQ7	2012-05-11	2012-05-18	7	3.56205	no	38		-2.63158																		wildtype			no			0
	91	45	F	DP3+PMQ7	wt	pmq7	WT PQ7	2012-05-11	2012-05-25	14	3.56205	no	38	38	0																		wildtype			no			0
yes	93	23	F	CQ3+PMQ14	wt	pmq14	WT PQ14	2012-05-14	2012-05-14	0	4.43344	yes	36		0	yes	yes	no	No	Yes	Yes	Yes	Yes	No	Yes	38	74	100	60	24			wildtype			no	Premature discontinuation		0
	93	23	F	CQ3+PMQ14	wt	pmq14	WT PQ14	2012-05-14	2012-05-15	1	4.43344	yes	36		11.1111																		wildtype			no			0
	93	23	F	CQ3+PMQ14	wt	pmq14	WT PQ14	2012-05-14	2012-05-16	2	4.43344	no	36		-8.33333																		wildtype			no			0
	93	23	F	CQ3+PMQ14	wt	pmq14	WT PQ14	2012-05-14	2012-05-17	3	4.43344	no	36		-16.6667																		wildtype			no			0
	93	23	F	CQ3+PMQ14	wt	pmq14	WT PQ14	2012-05-14	2012-05-18	4	4.43344	no	36		-19.4444																		wildtype			no		1	0
	93	23	F	CQ3+PMQ14	wt	pmq14	WT PQ14	2012-05-14	2012-05-19	5	4.43344	no	36		-8.33333																		wildtype			no			0
	93	23	F	CQ3+PMQ14	wt	pmq14	WT PQ14	2012-05-14	2012-05-20	6	4.43344	no	36		-8.33333																		wildtype			no			0
	93	23	F	CQ3+PMQ14	wt	pmq14	WT PQ14	2012-05-14	2012-05-21	7	4.43344	no	36		-5.55556																		wildtype			no			0
	93	23	F	CQ3+PMQ14	wt	pmq14	WT PQ14	2012-05-14	2012-05-28	14	4.43344	no	36	34	-5.55556																		wildtype			no			0
yes	94	40	F	DP3+PMQ7	wt	pmq7	WT PQ7	2012-05-14	2012-05-14	0	2.82737	no	38		0	yes	yes	no	No	No	No	Yes	No	Yes	Yes	37	82	90	70	24	97	1	wildtype			no	Complete fu		0
	94	40	F	DP3+PMQ7	wt	pmq7	WT PQ7	2012-05-14	2012-05-15	1	2.82737	no	38		0																		wildtype			no			0
	94	40	F	DP3+PMQ7	wt	pmq7	WT PQ7	2012-05-14	2012-05-16	2	2.82737	no	38		5.26316																		wildtype			no			0
	94	40	F	DP3+PMQ7	wt	pmq7	WT PQ7	2012-05-14	2012-05-17	3	2.82737	no	38		7.89474																		wildtype			no			0
	94	40	F	DP3+PMQ7	wt	pmq7	WT PQ7	2012-05-14	2012-05-18	4	2.82737	no	38		-10.5263																		wildtype			no			0
	94	40	F	DP3+PMQ7	wt	pmq7	WT PQ7	2012-05-14	2012-05-19	5	2.82737	no	38		0																		wildtype			no			0
	94	40	F	DP3+PMQ7	wt	pmq7	WT PQ7	2012-05-14	2012-05-20	6	2.82737	no	38		-10.5263																		wildtype			no			0
	94	40	F	DP3+PMQ7	wt	pmq7	WT PQ7	2012-05-14	2012-05-21	7	2.82737	no	38		-7.89474																		wildtype			no			0
	94	40	F	DP3+PMQ7	wt	pmq7	WT PQ7	2012-05-14	2012-05-31	14	2.82737	no	38	32	-15.7895																		wildtype			no		1	0
yes	98	30	F	DP3+PMQ14	wt	pmq14	WT PQ14	2012-05-16	2012-05-16	0	3.31806	yes	36		0	yes	yes	no	No	No	No	Yes	Yes	Yes	Yes	37.9	84	100	70	22			wildtype			no	Premature discontinuation		0
	98	30	F	DP3+PMQ14	wt	pmq14	WT PQ14	2012-05-16	2012-05-17	1	3.31806	no	36		2.77778																		wildtype			no			0
	98	30	F	DP3+PMQ14	wt	pmq14	WT PQ14	2012-05-16	2012-05-18	2	3.31806	no	36		-11.1111																		wildtype			no		1	0
	98	30	F	DP3+PMQ14	wt	pmq14	WT PQ14	2012-05-16	2012-05-19	3	3.31806	no	36		-11.1111																		wildtype			no		2	0
	98	30	F	DP3+PMQ14	wt	pmq14	WT PQ14	2012-05-16	2012-05-20	4	3.31806	no	36		-5.55556																		wildtype			no			0
	98	30	F	DP3+PMQ14	wt	pmq14	WT PQ14	2012-05-16	2012-05-21	5	3.31806	no	36		-11.1111																		wildtype			no		3	0
	98	30	F	DP3+PMQ14	wt	pmq14	WT PQ14	2012-05-16	2012-05-22	6	3.31806	no	36		-5.55556																		wildtype			no			0
	98	30	F	DP3+PMQ14	wt	pmq14	WT PQ14	2012-05-16	2012-05-23	7	3.31806	no	36		-11.1111																		wildtype			no		4	0
	98	30	F	DP3+PMQ14	wt	pmq14	WT PQ14	2012-05-16	2012-05-30	14	3.31806	no	36	33	-8.33333																		wildtype			no			0
yes	99	40	F	CQ3+PMQ7	wt	pmq7	WT PQ7	2012-05-16	2012-05-16	0	3.69548	yes	44		0	yes	yes	no	Yes	No	No	Yes	Yes	Yes	No	37.2	80	110	80	22	98	0.7	wildtype			no	Complete fu		0
	99	40	F	CQ3+PMQ7	wt	pmq7	WT PQ7	2012-05-16	2012-05-17	1	3.69548	yes	44		-9.09091																		wildtype			no			0
	99	40	F	CQ3+PMQ7	wt	pmq7	WT PQ7	2012-05-16	2012-05-18	2	3.69548	no	44		-6.81818																		wildtype			no			0
	99	40	F	CQ3+PMQ7	wt	pmq7	WT PQ7	2012-05-16	2012-05-19	3	3.69548	no	44		-4.54545																		wildtype			no			0
	99	40	F	CQ3+PMQ7	wt	pmq7	WT PQ7	2012-05-16	2012-05-20	4	3.69548	no	44		-4.54545																		wildtype			no			0
	99	40	F	CQ3+PMQ7	wt	pmq7	WT PQ7	2012-05-16	2012-05-21	5	3.69548	no	44		-4.54545																		wildtype			no			0
	99	40	F	CQ3+PMQ7	wt	pmq7	WT PQ7	2012-05-16	2012-05-22	6	3.69548	no	44		-6.81818																		wildtype			no			0
	99	40	F	CQ3+PMQ7	wt	pmq7	WT PQ7	2012-05-16	2012-05-23	7	3.69548	no	44		-9.09091																		wildtype			no			0
	99	40	F	CQ3+PMQ7	wt	pmq7	WT PQ7	2012-05-16	2012-05-30	14	3.69548	no	44	38	-13.6364																		wildtype			no		1	0
yes	100	7	F	CQ3+PMQ7	wt	pmq7	WT PQ7	2012-05-16	2012-05-16	0	3.10721	no	36		0	yes	yes	no	Yes	Yes	Yes	Yes	No	No	No	36.8	92	90	60	30	99	0	wildtype			no	Complete fu		0
	100	7	F	CQ3+PMQ7	wt	pmq7	WT PQ7	2012-05-16	2012-05-17	1	3.10721	no	36		-5.55556																		wildtype			no		1	0
	100	7	F	CQ3+PMQ7	wt	pmq7	WT PQ7	2012-05-16	2012-05-18	2	3.10721	no	36		-5.55556																		wildtype			no		2	0
	100	7	F	CQ3+PMQ7	wt	pmq7	WT PQ7	2012-05-16	2012-05-19	3	3.10721	no	36		0																		wildtype			no			0
	100	7	F	CQ3+PMQ7	wt	pmq7	WT PQ7	2012-05-16	2012-05-20	4	3.10721	no	36		-2.77778																		wildtype			no			0
	100	7	F	CQ3+PMQ7	wt	pmq7	WT PQ7	2012-05-16	2012-05-21	5	3.10721	no	36		2.77778																		wildtype			no			0
	100	7	F	CQ3+PMQ7	wt	pmq7	WT PQ7	2012-05-16	2012-05-23	7	3.10721	no	36		8.33333																		wildtype			no			0
	100	7	F	CQ3+PMQ7	wt	pmq7	WT PQ7	2012-05-16	2012-05-30	14	3.10721	no	36	36	0																		wildtype			no			0
yes	103	21	F	CQ3+PMQ14	wt	pmq14	WT PQ14	2012-05-18	2012-05-18	0	3.53453	no	34		0	yes	yes	no	No	No	No	Yes	No	No	No	36.5	76	100	80	24	99	0.5	wildtype			no	Premature discontinuation		0
	103	21	F	CQ3+PMQ14	wt	pmq14	WT PQ14	2012-05-18	2012-05-19	1	3.53453	no	34		-5.88235																		wildtype			no		1	0
	103	21	F	CQ3+PMQ14	wt	pmq14	WT PQ14	2012-05-18	2012-05-20	2	3.53453	no	34		2.94118																		wildtype			no			0
	103	21	F	CQ3+PMQ14	wt	pmq14	WT PQ14	2012-05-18	2012-05-21	3	3.53453	no	34		-2.94118																		wildtype			no			0
	103	21	F	CQ3+PMQ14	wt	pmq14	WT PQ14	2012-05-18	2012-05-22	4	3.53453	no	34		0																		wildtype			no			0
	103	21	F	CQ3+PMQ14	wt	pmq14	WT PQ14	2012-05-18	2012-05-23	5	3.53453	no	34		2.94118																		wildtype			no			0
	103	21	F	CQ3+PMQ14	wt	pmq14	WT PQ14	2012-05-18	2012-05-24	6	3.53453	no	34		11.7647																		wildtype			no			0
	103	21	F	CQ3+PMQ14	wt	pmq14	WT PQ14	2012-05-18	2012-05-25	7	3.53453	no	34		11.7647																		wildtype			no			0
	103	21	F	CQ3+PMQ14	wt	pmq14	WT PQ14	2012-05-18	2012-06-01	14	3.53453	no	34	38	11.7647																		wildtype			no			0
yes	104	26	F	DP3+PMQ7	wt	pmq7	WT PQ7	2012-05-18	2012-05-18	0	3.10721	yes	37		0	yes	yes	no	No	No	No	Yes	No	Yes	Yes	37.3	64	110	60	20	98	0	wildtype			no	Complete fu		0
	104	26	F	DP3+PMQ7	wt	pmq7	WT PQ7	2012-05-18	2012-05-19	1	3.10721	no	37		-16.2162																		wildtype			no		1	0
	104	26	F	DP3+PMQ7	wt	pmq7	WT PQ7	2012-05-18	2012-05-20	2	3.10721	no	37		-5.40541																		wildtype			no			0
	104	26	F	DP3+PMQ7	wt	pmq7	WT PQ7	2012-05-18	2012-05-21	3	3.10721	no	37		-5.40541																		wildtype			no			0
	104	26	F	DP3+PMQ7	wt	pmq7	WT PQ7	2012-05-18	2012-05-22	4	3.10721	no	37		27.027																		wildtype			no			0
	104	26	F	DP3+PMQ7	wt	pmq7	WT PQ7	2012-05-18	2012-05-23	5	3.10721	no	37		0																		wildtype			no			0
	104	26	F	DP3+PMQ7	wt	pmq7	WT PQ7	2012-05-18	2012-05-24	6	3.10721	no	37		-10.8108																		wildtype			no			0
	104	26	F	DP3+PMQ7	wt	pmq7	WT PQ7	2012-05-18	2012-05-25	7	3.10721	no	37		0																		wildtype			no			0
	104	26	F	DP3+PMQ7	wt	pmq7	WT PQ7	2012-05-18	2012-06-01	14	3.10721	no	37	36	-2.7027																		wildtype			no			0
no	111	6	F	DP3+PMQ7				2012-05-23	2012-05-23	0	3.78958	yes				yes	yes	yes	No	No	Yes	Yes	No	No	No	38.9	112	90	50	32	100	0.1	wildtype			no	Premature discontinuation
yes	112	17	F	DP3+PMQ7	wt	pmq7	WT PQ7	2012-05-24	2012-05-24	0	3.83759	yes	41		0	yes	yes	no	Yes	Yes	Yes	Yes	No	Yes	Yes	40.4	100	120	60	28	99	0	wildtype			no	Complete fu		0
	112	17	F	DP3+PMQ7	wt	pmq7	WT PQ7	2012-05-24	2012-05-25	1	3.83759	no	41		-7.31707																		wildtype			no			0
	112	17	F	DP3+PMQ7	wt	pmq7	WT PQ7	2012-05-24	2012-05-26	2	3.83759	no	41		-12.1951																		wildtype			no			0
	112	17	F	DP3+PMQ7	wt	pmq7	WT PQ7	2012-05-24	2012-05-27	3	3.83759	no	41		-17.0732																		wildtype			no		1	0
	112	17	F	DP3+PMQ7	wt	pmq7	WT PQ7	2012-05-24	2012-05-28	4	3.83759	no	41		-14.6341																		wildtype			no			0
	112	17	F	DP3+PMQ7	wt	pmq7	WT PQ7	2012-05-24	2012-05-29	5	3.83759	no	41		-14.6341																		wildtype			no			0
	112	17	F	DP3+PMQ7	wt	pmq7	WT PQ7	2012-05-24	2012-05-30	6	3.83759	no	41		-12.1951																		wildtype			no			0
	112	17	F	DP3+PMQ7	wt	pmq7	WT PQ7	2012-05-24	2012-05-31	7	3.83759	no	41		-7.31707																		wildtype			no			0
	112	17	F	DP3+PMQ7	wt	pmq7	WT PQ7	2012-05-24	2012-06-07	14	3.83759	no	41	37	-9.7561																		wildtype			no			0
yes	117	16	F	CQ3+PMQ7	wt	pmq7	WT PQ7	2012-05-29	2012-05-29	0	2.54654	no	27		0	no	yes	no	No	No	No	No	No	Yes	No	37.2	94	100	70	24	100	0.6	wildtype			no	Complete fu		0
	117	16	F	CQ3+PMQ7	wt	pmq7	WT PQ7	2012-05-29	2012-05-30	1	2.54654	no	27		0																		wildtype			no			0
	117	16	F	CQ3+PMQ7	wt	pmq7	WT PQ7	2012-05-29	2012-05-31	2	2.54654	no	27		-3.7037																		wildtype			no		1	0
	117	16	F	CQ3+PMQ7	wt	pmq7	WT PQ7	2012-05-29	2012-06-01	3	2.54654	no	27		3.7037																		wildtype			no			0
	117	16	F	CQ3+PMQ7	wt	pmq7	WT PQ7	2012-05-29	2012-06-02	4	2.54654	no	27		7.40741																		wildtype			no			0
	117	16	F	CQ3+PMQ7	wt	pmq7	WT PQ7	2012-05-29	2012-06-03	5	2.54654	no	27		3.7037																		wildtype			no			0
	117	16	F	CQ3+PMQ7	wt	pmq7	WT PQ7	2012-05-29	2012-06-04	6	2.54654	no	27		11.1111																		wildtype			no			0
	117	16	F	CQ3+PMQ7	wt	pmq7	WT PQ7	2012-05-29	2012-06-05	7	2.54654	no	27		7.40741																		wildtype			no			0
	117	16	F	CQ3+PMQ7	wt	pmq7	WT PQ7	2012-05-29	2012-06-12	14	2.54654	no	27	33	22.2222																		wildtype			no			0
yes	121	16	F	DP3+PMQ7	wt	pmq7	WT PQ7	2012-06-02	2012-06-02	0	4.3243	yes	42		0	yes	yes	no	No	No	No	Yes	No	No	No	37.7	80	110	60	20			wildtype			no	Complete fu		0
	121	16	F	DP3+PMQ7	wt	pmq7	WT PQ7	2012-06-02	2012-06-03	1	4.3243	no	42		-2.38095																		wildtype			no			0
	121	16	F	DP3+PMQ7	wt	pmq7	WT PQ7	2012-06-02	2012-06-04	2	4.3243	no	42		2.38095																		wildtype			no			0
	121	16	F	DP3+PMQ7	wt	pmq7	WT PQ7	2012-06-02	2012-06-05	3	4.3243	no	42		0																		wildtype			no			0
	121	16	F	DP3+PMQ7	wt	pmq7	WT PQ7	2012-06-02	2012-06-06	4	4.3243	no	42		-7.14286																		wildtype			no			0
	121	16	F	DP3+PMQ7	wt	pmq7	WT PQ7	2012-06-02	2012-06-07	5	4.3243	no	42		-9.52381																		wildtype			no			0
	121	16	F	DP3+PMQ7	wt	pmq7	WT PQ7	2012-06-02	2012-06-08	6	4.3243	no	42		-9.52381																		wildtype			no			0
	121	16	F	DP3+PMQ7	wt	pmq7	WT PQ7	2012-06-02	2012-06-09	7	4.3243	no	42		-14.2857																		wildtype			no			0
	121	16	F	DP3+PMQ7	wt	pmq7	WT PQ7	2012-06-02	2012-06-16	14	4.3243	no	42	33	-21.4286																		wildtype			no		1	0
yes	131	16	F	DP3+PMQ7	hetero	pmq7	Het PQ7	2012-06-05	2012-06-05	0	4.54615	yes	40		0	yes	yes	no	Yes	No	No	No	No	No	No	39	80	120	70	24	98	0.5	hetero			no	Complete fu		1
	131	16	F	DP3+PMQ7	hetero	pmq7	Het PQ7	2012-06-05	2012-06-06	1	4.54615	no	40		-10																		hetero			no			0
	131	16	F	DP3+PMQ7	hetero	pmq7	Het PQ7	2012-06-05	2012-06-07	2	4.54615	no	40		-10																		hetero			no			0
	131	16	F	DP3+PMQ7	hetero	pmq7	Het PQ7	2012-06-05	2012-06-08	3	4.54615	no	40		-25																		hetero			no			0
	131	16	F	DP3+PMQ7	hetero	pmq7	Het PQ7	2012-06-05	2012-06-09	4	4.54615	no	40		-30																		hetero			no		1	0
	131	16	F	DP3+PMQ7	hetero	pmq7	Het PQ7	2012-06-05	2012-06-10	5	4.54615	no	40		-22.5																		hetero			no			0
	131	16	F	DP3+PMQ7	hetero	pmq7	Het PQ7	2012-06-05	2012-06-20	14	4.54615	no	40	36	-10																		hetero			no			0
yes	137	48	F	DP3+PMQ14	wt	pmq14	WT PQ14	2012-06-12	2012-06-12	0	3.68124	yes	35		0	yes	yes	yes	No	No	Yes	Yes	No	No	No	36.4	78	100	70	22	98	0.9	wildtype			no	Complete fu	1	0
	137	48	F	DP3+PMQ14	wt	pmq14	WT PQ14	2012-06-12	2012-06-13	1	3.68124	no	35		0																		wildtype			no		2	0
	137	48	F	DP3+PMQ14	wt	pmq14	WT PQ14	2012-06-12	2012-06-14	2	3.68124	no	35		2.85714																		wildtype			no			0
	137	48	F	DP3+PMQ14	wt	pmq14	WT PQ14	2012-06-12	2012-06-15	3	3.68124	no	35		8.57143																		wildtype			no			0
	137	48	F	DP3+PMQ14	wt	pmq14	WT PQ14	2012-06-12	2012-06-16	4	3.68124	no	35		14.2857																		wildtype			no			0
	137	48	F	DP3+PMQ14	wt	pmq14	WT PQ14	2012-06-12	2012-06-17	5	3.68124	no	35		5.71429																		wildtype			no			0
	137	48	F	DP3+PMQ14	wt	pmq14	WT PQ14	2012-06-12	2012-06-18	6	3.68124	no	35		14.2857																		wildtype			no			0
	137	48	F	DP3+PMQ14	wt	pmq14	WT PQ14	2012-06-12	2012-06-19	7	3.68124	no	35		14.2857																		wildtype			no			0
	137	48	F	DP3+PMQ14	wt	pmq14	WT PQ14	2012-06-12	2012-06-26	14	3.68124	no	35	39	11.4286																		wildtype			no			0
yes	144	32	F	CQ3+PMQ14	wt	pmq14	WT PQ14	2012-06-18	2012-06-18	0	4.04548	yes	42		0	yes	yes	no	No	No	No	No	Yes	Yes	No	38.4	96	120	80	24			wildtype			no	Complete fu		0
	144	32	F	CQ3+PMQ14	wt	pmq14	WT PQ14	2012-06-18	2012-06-19	1	4.04548	no	42		-4.7619																		wildtype			no			0
	144	32	F	CQ3+PMQ14	wt	pmq14	WT PQ14	2012-06-18	2012-06-20	2	4.04548	no	42		-7.14286																		wildtype			no			0
	144	32	F	CQ3+PMQ14	wt	pmq14	WT PQ14	2012-06-18	2012-06-21	3	4.04548	no	42		-16.6667																		wildtype			no			0
	144	32	F	CQ3+PMQ14	wt	pmq14	WT PQ14	2012-06-18	2012-06-22	4	4.04548	no	42		-14.2857																		wildtype			no			0
	144	32	F	CQ3+PMQ14	wt	pmq14	WT PQ14	2012-06-18	2012-06-23	5	4.04548	no	42		-11.9048																		wildtype			no			0
	144	32	F	CQ3+PMQ14	wt	pmq14	WT PQ14	2012-06-18	2012-06-24	6	4.04548	no	42		-11.9048																		wildtype			no			0
	144	32	F	CQ3+PMQ14	wt	pmq14	WT PQ14	2012-06-18	2012-06-25	7	4.04548	no	42		-9.52381																		wildtype			no			0
	144	32	F	CQ3+PMQ14	wt	pmq14	WT PQ14	2012-06-18	2012-07-02	14	4.04548	no	42	34	-19.0476																		wildtype			no		1	0
yes	145	11	F	CQ3+PMQ14	wt	pmq14	WT PQ14	2012-06-18	2012-06-18	0	2.98227	yes	39		0	yes	no	no	No	No	No	No	No	No	No	37.6	86	90	60	26	98	0.6	wildtype			no	Complete fu		0
	145	11	F	CQ3+PMQ14	wt	pmq14	WT PQ14	2012-06-18	2012-06-19	1	2.98227	no	39		-2.5641																		wildtype			no			0
	145	11	F	CQ3+PMQ14	wt	pmq14	WT PQ14	2012-06-18	2012-06-20	2	2.98227	no	39		-7.69231																		wildtype			no			0
	145	11	F	CQ3+PMQ14	wt	pmq14	WT PQ14	2012-06-18	2012-06-21	3	2.98227	no	39		-2.5641																		wildtype			no			0
	145	11	F	CQ3+PMQ14	wt	pmq14	WT PQ14	2012-06-18	2012-06-22	4	2.98227	no	39		-2.5641																		wildtype			no			0
	145	11	F	CQ3+PMQ14	wt	pmq14	WT PQ14	2012-06-18	2012-06-23	5	2.98227	no	39		-5.12821																		wildtype			no			0
	145	11	F	CQ3+PMQ14	wt	pmq14	WT PQ14	2012-06-18	2012-06-24	6	2.98227	no	39		-10.2564																		wildtype			no		1	0
	145	11	F	CQ3+PMQ14	wt	pmq14	WT PQ14	2012-06-18	2012-06-25	7	2.98227	no	39		-7.69231																		wildtype			no			0
	145	11	F	CQ3+PMQ14	wt	pmq14	WT PQ14	2012-06-18	2012-07-02	14	2.98227	no	39	37	-5.12821																		wildtype			no			0
yes	149	14	F	DP3+PMQ7	wt	pmq7	WT PQ7	2012-06-22	2012-06-22	0	2.95231	no	38		0	yes	no	no	No	Yes	No	No	No	Yes	No	37.3	78	100	70	20	99	1	wildtype			no	Complete fu		0
	149	14	F	DP3+PMQ7	wt	pmq7	WT PQ7	2012-06-22	2012-06-23	1	2.95231	no	38		0																		wildtype			no			0
	149	14	F	DP3+PMQ7	wt	pmq7	WT PQ7	2012-06-22	2012-06-24	2	2.95231	no	38		-2.63158																		wildtype			no			0
	149	14	F	DP3+PMQ7	wt	pmq7	WT PQ7	2012-06-22	2012-06-25	3	2.95231	no	38		-7.89474																		wildtype			no			0
	149	14	F	DP3+PMQ7	wt	pmq7	WT PQ7	2012-06-22	2012-06-26	4	2.95231	no	38		-10.5263																		wildtype			no		1	0
	149	14	F	DP3+PMQ7	wt	pmq7	WT PQ7	2012-06-22	2012-06-27	5	2.95231	no	38		-5.26316																		wildtype			no			0
	149	14	F	DP3+PMQ7	wt	pmq7	WT PQ7	2012-06-22	2012-06-28	6	2.95231	no	38		0																		wildtype			no			0
	149	14	F	DP3+PMQ7	wt	pmq7	WT PQ7	2012-06-22	2012-06-29	7	2.95231	no	38		-7.89474																		wildtype			no			0
	149	14	F	DP3+PMQ7	wt	pmq7	WT PQ7	2012-06-22	2012-07-06	14	2.95231	no	38	34	-10.5263																		wildtype			no		2	0
yes	154	5.5	F	CQ3+PMQ7	wt	pmq7	WT PQ7	2012-06-25	2012-06-25	0	3.46419	yes	36		0	yes	9	no	No	No	Yes		No	No		36.8	98	90	50	28	99	0.3	wildtype			no	Premature discontinuation	1	0
	154	5.5	F	CQ3+PMQ7	wt	pmq7	WT PQ7	2012-06-25	2012-06-26	1	3.46419	no	36		2.77778																		wildtype			no			0
	154	5.5	F	CQ3+PMQ7	wt	pmq7	WT PQ7	2012-06-25	2012-06-27	2	3.46419	no	36		2.77778																		wildtype			no			0
	154	5.5	F	CQ3+PMQ7	wt	pmq7	WT PQ7	2012-06-25	2012-06-28	3	3.46419	no	36		13.8889																		wildtype			no			0
	154	5.5	F	CQ3+PMQ7	wt	pmq7	WT PQ7	2012-06-25	2012-06-29	4	3.46419	no	36		13.8889																		wildtype			no			0
	154	5.5	F	CQ3+PMQ7	wt	pmq7	WT PQ7	2012-06-25	2012-06-30	5	3.46419	no	36		8.33333																		wildtype			no			0
	154	5.5	F	CQ3+PMQ7	wt	pmq7	WT PQ7	2012-06-25	2012-07-01	6	3.46419	no	36		5.55556																		wildtype			no			0
	154	5.5	F	CQ3+PMQ7	wt	pmq7	WT PQ7	2012-06-25	2012-07-02	7	3.46419	no	36		5.55556																		wildtype			no			0
	154	5.5	F	CQ3+PMQ7	wt	pmq7	WT PQ7	2012-06-25	2012-07-09	14	3.46419	no	36	38	5.55556																		wildtype			no			0
yes	156	13	F	DP3+PMQ7	wt	pmq7	WT PQ7	2012-06-27	2012-06-27	0	3.88536	yes	38		0	yes	yes	no	No	Yes	No	Yes	No	No	No	36	88	100	80	20	100	0.3	wildtype			no	Premature discontinuation		0
	156	13	F	DP3+PMQ7	wt	pmq7	WT PQ7	2012-06-27	2012-06-28	1	3.88536	no	38		-5.26316																		wildtype			no		1	0
	156	13	F	DP3+PMQ7	wt	pmq7	WT PQ7	2012-06-27	2012-06-29	2	3.88536	no	38		-5.26316																		wildtype			no		2	0
	156	13	F	DP3+PMQ7	wt	pmq7	WT PQ7	2012-06-27	2012-06-30	3	3.88536	no	38		-5.26316																		wildtype			no		3	0
	156	13	F	DP3+PMQ7	wt	pmq7	WT PQ7	2012-06-27	2012-07-01	4	3.88536	no	38		0																		wildtype			no			0
	156	13	F	DP3+PMQ7	wt	pmq7	WT PQ7	2012-06-27	2012-07-02	5	3.88536	no	38		-2.63158																		wildtype			no			0
	156	13	F	DP3+PMQ7	wt	pmq7	WT PQ7	2012-06-27	2012-07-03	6	3.88536	no	38		-2.63158																		wildtype			no			0
	156	13	F	DP3+PMQ7	wt	pmq7	WT PQ7	2012-06-27	2012-07-04	7	3.88536	no	38		5.26316																		wildtype			no			0
	156	13	F	DP3+PMQ7	wt	pmq7	WT PQ7	2012-06-27	2012-07-11	14	3.88536	no	38	37	-2.63158																		wildtype			no			0
yes	163	25	F	CQ3+PMQ14	wt	pmq14	WT PQ14	2012-07-02	2012-07-02	0	4.4792	yes	40		0	yes	yes	no	Yes	No	No	Yes	Yes	Yes	No	38.1	100	110	80	20	98	2	wildtype			no	Complete fu		0
	163	25	F	CQ3+PMQ14	wt	pmq14	WT PQ14	2012-07-02	2012-07-03	1	4.4792	yes	40		-12.5																		wildtype			no			0
	163	25	F	CQ3+PMQ14	wt	pmq14	WT PQ14	2012-07-02	2012-07-04	2	4.4792	no	40		-10																		wildtype			no			0
	163	25	F	CQ3+PMQ14	wt	pmq14	WT PQ14	2012-07-02	2012-07-05	3	4.4792	no	40		-12.5																		wildtype			no			0
	163	25	F	CQ3+PMQ14	wt	pmq14	WT PQ14	2012-07-02	2012-07-06	4	4.4792	no	40		-12.5																		wildtype			no			0
	163	25	F	CQ3+PMQ14	wt	pmq14	WT PQ14	2012-07-02	2012-07-07	5	4.4792	no	40		-12.5																		wildtype			no			0
	163	25	F	CQ3+PMQ14	wt	pmq14	WT PQ14	2012-07-02	2012-07-08	6	4.4792	no	40		-10																		wildtype			no			0
	163	25	F	CQ3+PMQ14	wt	pmq14	WT PQ14	2012-07-02	2012-07-09	7	4.4792	no	40		-12.5																		wildtype			no			0
	163	25	F	CQ3+PMQ14	wt	pmq14	WT PQ14	2012-07-02	2012-07-16	14	4.4792	no	40	34	-15																		wildtype			no		1	1
yes	167	4	F	DP3+PMQ7	wt	pmq7	WT PQ7	2012-07-09	2012-07-09	0	3.63548		30		0	yes	yes	no	Yes	No	No	No	No	No	No	37.4	112	80	60	28	99	1.2	wildtype			no	Complete fu		0
	167	4	F	DP3+PMQ7	wt	pmq7	WT PQ7	2012-07-09	2012-07-10	1	3.63548	no	30		-6.66667																		wildtype			no			0
	167	4	F	DP3+PMQ7	wt	pmq7	WT PQ7	2012-07-09	2012-07-11	2	3.63548	no	30		-16.6667																		wildtype			no		1	0
	167	4	F	DP3+PMQ7	wt	pmq7	WT PQ7	2012-07-09	2012-07-12	3	3.63548	no	30		-16.6667																		wildtype			no		2	0
	167	4	F	DP3+PMQ7	wt	pmq7	WT PQ7	2012-07-09	2012-07-13	4	3.63548	no	30		-16.6667																		wildtype			no		3	0
	167	4	F	DP3+PMQ7	wt	pmq7	WT PQ7	2012-07-09	2012-07-14	5	3.63548	no	30		-13.3333																		wildtype			no			0
	167	4	F	DP3+PMQ7	wt	pmq7	WT PQ7	2012-07-09	2012-07-15	6	3.63548	no	30		-3.33333																		wildtype			no			0
	167	4	F	DP3+PMQ7	wt	pmq7	WT PQ7	2012-07-09	2012-07-16	7	3.63548	no	30		0																		wildtype			no			0
	167	4	F	DP3+PMQ7	wt	pmq7	WT PQ7	2012-07-09	2012-07-23	14	3.63548	no	30	32	6.66667																		wildtype			no			0
yes	173	25	F	CQ3+PMQ7	hetero	pmq7	Het PQ7	2012-07-16	2012-07-16	0	3.30449	yes	39		0	yes	yes	no	No	Yes	No	Yes	Yes	Yes	Yes	37.6	88	110	70	26	100	1.2	hetero			no	Complete fu		0
	173	25	F	CQ3+PMQ7	hetero	pmq7	Het PQ7	2012-07-16	2012-07-17	1	3.30449	no	39		-5.12821																		hetero			no			0
	173	25	F	CQ3+PMQ7	hetero	pmq7	Het PQ7	2012-07-16	2012-07-18	2	3.30449	no	39		-15.3846																		hetero			no			0
	173	25	F	CQ3+PMQ7	hetero	pmq7	Het PQ7	2012-07-16	2012-07-19	3	3.30449	no	39		-5.12821																		hetero			no			0
	173	25	F	CQ3+PMQ7	hetero	pmq7	Het PQ7	2012-07-16	2012-07-20	4	3.30449	no	39		-28.2051																		hetero			no		1	1
	173	25	F	CQ3+PMQ7	hetero	pmq7	Het PQ7	2012-07-16	2012-07-21	5	3.30449	no	39		-23.0769																		hetero			no			0
	173	25	F	CQ3+PMQ7	hetero	pmq7	Het PQ7	2012-07-16	2012-07-22	6	3.30449	no	39		-20.5128																		hetero			no			0
	173	25	F	CQ3+PMQ7	hetero	pmq7	Het PQ7	2012-07-16	2012-07-23	7	3.30449	no	39		-12.8205																		hetero			no			0
	173	25	F	CQ3+PMQ7	hetero	pmq7	Het PQ7	2012-07-16	2012-07-30	14	3.30449	no	39	36	-7.69231																		hetero			no			0
yes	174	28	F	CQ3+PMQ7	wt	pmq7	WT PQ7	2012-07-16	2012-07-16	0	4.03851	yes	29		0	yes	yes	no	No	No	No	Yes	No	Yes	No	36.4	89	100	60	24	98	2	wildtype			no	Premature discontinuation		0
	174	28	F	CQ3+PMQ7	wt	pmq7	WT PQ7	2012-07-16	2012-07-17	1	4.03851	yes	29		3.44828																		wildtype			no			0
	174	28	F	CQ3+PMQ7	wt	pmq7	WT PQ7	2012-07-16	2012-07-18	2	4.03851	no	29		-6.89655																		wildtype			no		1	0
	174	28	F	CQ3+PMQ7	wt	pmq7	WT PQ7	2012-07-16	2012-07-19	3	4.03851	no	29		-6.89655																		wildtype			no		2	0
	174	28	F	CQ3+PMQ7	wt	pmq7	WT PQ7	2012-07-16	2012-07-20	4	4.03851	no	29		-6.89655																		wildtype			no		3	0
	174	28	F	CQ3+PMQ7	wt	pmq7	WT PQ7	2012-07-16	2012-07-21	5	4.03851	no	29		-6.89655																		wildtype			no		4	0
	174	28	F	CQ3+PMQ7	wt	pmq7	WT PQ7	2012-07-16	2012-07-22	6	4.03851	no	29		-6.89655																		wildtype			no		5	0
	174	28	F	CQ3+PMQ7	wt	pmq7	WT PQ7	2012-07-16	2012-07-23	7	4.03851	no	29		-3.44828																		wildtype			no			0
yes	175	13	F	CQ3+PMQ7	wt	pmq7	WT PQ7	2012-07-18	2012-07-18	0	3.22943	yes	39		0	yes	yes	no	No	No	Yes	Yes	No	No	No	36.4	84	90	60	28			wildtype			no	Complete fu		0
	175	13	F	CQ3+PMQ7	wt	pmq7	WT PQ7	2012-07-18	2012-07-19	1	3.22943	no	39		-2.5641																		wildtype			no			0
	175	13	F	CQ3+PMQ7	wt	pmq7	WT PQ7	2012-07-18	2012-07-20	2	3.22943	no	39		-5.12821																		wildtype			no		1	0
	175	13	F	CQ3+PMQ7	wt	pmq7	WT PQ7	2012-07-18	2012-07-21	3	3.22943	no	39		-5.12821																		wildtype			no		2	0
	175	13	F	CQ3+PMQ7	wt	pmq7	WT PQ7	2012-07-18	2012-07-22	4	3.22943	no	39		2.5641																		wildtype			no			0
	175	13	F	CQ3+PMQ7	wt	pmq7	WT PQ7	2012-07-18	2012-07-23	5	3.22943	no	39		15.3846																		wildtype			no			0
	175	13	F	CQ3+PMQ7	wt	pmq7	WT PQ7	2012-07-18	2012-07-24	6	3.22943	no	39		5.12821																		wildtype			no			0
	175	13	F	CQ3+PMQ7	wt	pmq7	WT PQ7	2012-07-18	2012-07-25	7	3.22943	no	39		0																		wildtype			no			0
	175	13	F	CQ3+PMQ7	wt	pmq7	WT PQ7	2012-07-18	2012-08-01	14	3.22943	no	39	40	2.5641																		wildtype			no			0
yes	177	19	F	CQ3+PMQ14	wt	pmq14	WT PQ14	2012-07-23	2012-07-23	0	4.46821	yes	39		0	yes	yes	no	No	No	Yes	Yes	No	Yes	No	36	78	90	60	26	98	1.4	wildtype			no	Complete fu		0
	177	19	F	CQ3+PMQ14	wt	pmq14	WT PQ14	2012-07-23	2012-07-24	1	4.46821	yes	39		-5.12821																		wildtype			no		1	0
	177	19	F	CQ3+PMQ14	wt	pmq14	WT PQ14	2012-07-23	2012-07-25	2	4.46821	no	39		-2.5641																		wildtype			no			0
	177	19	F	CQ3+PMQ14	wt	pmq14	WT PQ14	2012-07-23	2012-07-26	3	4.46821	no	39		2.5641																		wildtype			no			0
	177	19	F	CQ3+PMQ14	wt	pmq14	WT PQ14	2012-07-23	2012-07-27	4	4.46821	no	39		5.12821																		wildtype			no			0
	177	19	F	CQ3+PMQ14	wt	pmq14	WT PQ14	2012-07-23	2012-07-28	5	4.46821	no	39		2.5641																		wildtype			no			0
	177	19	F	CQ3+PMQ14	wt	pmq14	WT PQ14	2012-07-23	2012-07-29	6	4.46821	no	39		-2.5641																		wildtype			no			0
	177	19	F	CQ3+PMQ14	wt	pmq14	WT PQ14	2012-07-23	2012-07-30	7	4.46821	no	39		5.12821																		wildtype			no			0
	177	19	F	CQ3+PMQ14	wt	pmq14	WT PQ14	2012-07-23	2012-08-06	14	4.46821	no	39	46	17.9487																		wildtype			no			0
yes	183	26	F	DP3+PMQ7	wt	pmq7	WT PQ7	2012-07-27	2012-07-27	0	3.90309	yes	33		0	yes	yes	no	No	No	No	No	No	Yes	No	37.9	86	110	70	24	98	1.1	wildtype			no	Complete fu		0
	183	26	F	DP3+PMQ7	wt	pmq7	WT PQ7	2012-07-27	2012-07-28	1	3.90309	no	33		3.0303																		wildtype			no			0
	183	26	F	DP3+PMQ7	wt	pmq7	WT PQ7	2012-07-27	2012-07-29	2	3.90309	no	33		0																		wildtype			no			0
	183	26	F	DP3+PMQ7	wt	pmq7	WT PQ7	2012-07-27	2012-07-30	3	3.90309	no	33		-3.0303																		wildtype			no			0
	183	26	F	DP3+PMQ7	wt	pmq7	WT PQ7	2012-07-27	2012-07-31	4	3.90309	no	33		3.0303																		wildtype			no			0
	183	26	F	DP3+PMQ7	wt	pmq7	WT PQ7	2012-07-27	2012-08-01	5	3.90309	no	33		-6.06061																		wildtype			no		1	0
	183	26	F	DP3+PMQ7	wt	pmq7	WT PQ7	2012-07-27	2012-08-02	6	3.90309	no	33		9.09091																		wildtype			no			0
	183	26	F	DP3+PMQ7	wt	pmq7	WT PQ7	2012-07-27	2012-08-03	7	3.90309	no	33		9.09091																		wildtype			no			0
	183	26	F	DP3+PMQ7	wt	pmq7	WT PQ7	2012-07-27	2012-08-10	14	3.90309	no	33	38	15.1515																		wildtype			no			0
yes	184	14	F	CQ3+PMQ7	hetero	pmq7	Het PQ7	2012-07-27	2012-07-27	0	3.33766	yes	34		0	yes	yes	yes	No	No	Yes	Yes	No	Yes	No	38.4	96	110	70	26	99	0.5	hetero			no	Complete fu		0
	184	14	F	CQ3+PMQ7	hetero	pmq7	Het PQ7	2012-07-27	2012-07-28	1	3.33766	yes	34		-5.88235																		hetero			no			1
	184	14	F	CQ3+PMQ7	hetero	pmq7	Het PQ7	2012-07-27	2012-07-29	2	3.33766	no	34		-5.88235																		hetero			no			0
	184	14	F	CQ3+PMQ7	hetero	pmq7	Het PQ7	2012-07-27	2012-07-30	3	3.33766	no	34		-8.82353																		hetero			no		1	0
	184	14	F	CQ3+PMQ7	hetero	pmq7	Het PQ7	2012-07-27	2012-07-31	4	3.33766	no	34		-8.82353																		hetero			no		2	0
	184	14	F	CQ3+PMQ7	hetero	pmq7	Het PQ7	2012-07-27	2012-08-01	5	3.33766	no	34		-8.82353																		hetero			no		3	0
	184	14	F	CQ3+PMQ7	hetero	pmq7	Het PQ7	2012-07-27	2012-08-02	6	3.33766	no	34		-2.94118																		hetero			no			1
	184	14	F	CQ3+PMQ7	hetero	pmq7	Het PQ7	2012-07-27	2012-08-03	7	3.33766	no	34		0																		hetero			no			0
	184	14	F	CQ3+PMQ7	hetero	pmq7	Het PQ7	2012-07-27	2012-08-13	14	3.33766	no	34	38	11.7647																		hetero			no			0
yes	185	33	F	CQ3+PMQ14	wt	pmq14	WT PQ14	2012-07-30	2012-07-30	0	3.60895	yes	39		0	yes	yes	no	No	No	No	Yes	No	Yes	No	37.8	80	100	60	22	100	0.3	wildtype			no	Complete fu		0
	185	33	F	CQ3+PMQ14	wt	pmq14	WT PQ14	2012-07-30	2012-07-31	1	3.60895	no	39		-10.2564																		wildtype			no			0
	185	33	F	CQ3+PMQ14	wt	pmq14	WT PQ14	2012-07-30	2012-08-01	2	3.60895	no	39		-12.8205																		wildtype			no		1	0
	185	33	F	CQ3+PMQ14	wt	pmq14	WT PQ14	2012-07-30	2012-08-02	3	3.60895	no	39		-5.12821																		wildtype			no			0
	185	33	F	CQ3+PMQ14	wt	pmq14	WT PQ14	2012-07-30	2012-08-03	4	3.60895	no	39		-7.69231																		wildtype			no			0
	185	33	F	CQ3+PMQ14	wt	pmq14	WT PQ14	2012-07-30	2012-08-04	5	3.60895	no	39		-2.5641																		wildtype			no			0
	185	33	F	CQ3+PMQ14	wt	pmq14	WT PQ14	2012-07-30	2012-08-05	6	3.60895	no	39		-5.12821																		wildtype			no			0
	185	33	F	CQ3+PMQ14	wt	pmq14	WT PQ14	2012-07-30	2012-08-06	7	3.60895	no	39		-2.5641																		wildtype			no			0
	185	33	F	CQ3+PMQ14	wt	pmq14	WT PQ14	2012-07-30	2012-08-13	14	3.60895	no	39	38	-2.5641																		wildtype			no			0
yes	186	50	F	CQ3+PMQ7	wt	pmq7	WT PQ7	2012-07-31	2012-07-31	0	3.60552	no	40		0	yes	yes	no	No	No	No	Yes	No	No	No	36.1	74	100	60	22	100	0.9	wildtype			no	Complete fu		0
	186	50	F	CQ3+PMQ7	wt	pmq7	WT PQ7	2012-07-31	2012-08-01	1	3.60552	no	40		-5																		wildtype			no			0
	186	50	F	CQ3+PMQ7	wt	pmq7	WT PQ7	2012-07-31	2012-08-02	2	3.60552	no	40		-7.5																		wildtype			no		1	0
	186	50	F	CQ3+PMQ7	wt	pmq7	WT PQ7	2012-07-31	2012-08-03	3	3.60552	no	40		-2.5																		wildtype			no			0
	186	50	F	CQ3+PMQ7	wt	pmq7	WT PQ7	2012-07-31	2012-08-04	4	3.60552	no	40		2.5																		wildtype			no			0
	186	50	F	CQ3+PMQ7	wt	pmq7	WT PQ7	2012-07-31	2012-08-05	5	3.60552	no	40		7.5																		wildtype			no			0
	186	50	F	CQ3+PMQ7	wt	pmq7	WT PQ7	2012-07-31	2012-08-06	6	3.60552	no	40		2.5																		wildtype			no			0
	186	50	F	CQ3+PMQ7	wt	pmq7	WT PQ7	2012-07-31	2012-08-07	7	3.60552	no	40		-2.5																		wildtype			no			0
	186	50	F	CQ3+PMQ7	wt	pmq7	WT PQ7	2012-07-31	2012-08-14	14	3.60552	no	40	38	-5																		wildtype			no			0
yes	187	39	F	CQ3+PMQ14	wt	pmq14	WT PQ14	2012-08-03	2012-08-03	0	3.0103	yes	38		0	yes	no	no	No	No	No	Yes	No	Yes	No	36.2	76	110	70	24	99	1.3	wildtype			no	Complete fu		0
	187	39	F	CQ3+PMQ14	wt	pmq14	WT PQ14	2012-08-03	2012-08-04	1	3.0103	yes	38		-5.26316																		wildtype			no			0
	187	39	F	CQ3+PMQ14	wt	pmq14	WT PQ14	2012-08-03	2012-08-05	2	3.0103	no	38		-7.89474																		wildtype			no			0
	187	39	F	CQ3+PMQ14	wt	pmq14	WT PQ14	2012-08-03	2012-08-06	3	3.0103	no	38		-2.63158																		wildtype			no			0
	187	39	F	CQ3+PMQ14	wt	pmq14	WT PQ14	2012-08-03	2012-08-07	4	3.0103	no	38		-7.89474																		wildtype			no			0
	187	39	F	CQ3+PMQ14	wt	pmq14	WT PQ14	2012-08-03	2012-08-08	5	3.0103	no	38		-7.89474																		wildtype			no			0
	187	39	F	CQ3+PMQ14	wt	pmq14	WT PQ14	2012-08-03	2012-08-09	6	3.0103	no	38		-10.5263																		wildtype			no			0
	187	39	F	CQ3+PMQ14	wt	pmq14	WT PQ14	2012-08-03	2012-08-10	7	3.0103	no	38		-2.63158																		wildtype			no			0
	187	39	F	CQ3+PMQ14	wt	pmq14	WT PQ14	2012-08-03	2012-08-17	14	3.0103	no	38	33	-13.1579																		wildtype			no		1	0
yes	192	31	F	DP3+PMQ7	hetero	pmq7	Het PQ7	2012-08-06	2012-08-06	0	3.44963	no	40		0	yes	yes	no	No	No	No	Yes	No	Yes	No	37.2	86	100	80	22	100	1.1	hetero			no	Complete fu		0
	192	31	F	DP3+PMQ7	hetero	pmq7	Het PQ7	2012-08-06	2012-08-07	1	3.44963	no	40		-2.5																		hetero			no			0
	192	31	F	DP3+PMQ7	hetero	pmq7	Het PQ7	2012-08-06	2012-08-08	2	3.44963	no	40		-7.5																		hetero			no			0
	192	31	F	DP3+PMQ7	hetero	pmq7	Het PQ7	2012-08-06	2012-08-09	3	3.44963	no	40		-15																		hetero			no			0
	192	31	F	DP3+PMQ7	hetero	pmq7	Het PQ7	2012-08-06	2012-08-10	4	3.44963	no	40		-17.5																		hetero			no			0
	192	31	F	DP3+PMQ7	hetero	pmq7	Het PQ7	2012-08-06	2012-08-11	5	3.44963	no	40		-27.5																		hetero			no		1	0
	192	31	F	DP3+PMQ7	hetero	pmq7	Het PQ7	2012-08-06	2012-08-12	6	3.44963	no	40		-25																		hetero			no			0
	192	31	F	DP3+PMQ7	hetero	pmq7	Het PQ7	2012-08-06	2012-08-13	7	3.44963	no	40		-20																		hetero			no			0
	192	31	F	DP3+PMQ7	hetero	pmq7	Het PQ7	2012-08-06	2012-08-20	14	3.44963	no	40	34	-15																		hetero			no			0
yes	195	30	F	DP3+PMQ14	wt	pmq14	WT PQ14	2012-08-08	2012-08-08	0	3.68413	yes	37		0	yes	yes	yes	Yes	Yes	No	Yes	No	Yes	No	36.6	96	100	70	24	99	0.5	wildtype			no	Complete fu		0
	195	30	F	DP3+PMQ14	wt	pmq14	WT PQ14	2012-08-08	2012-08-09	1	3.68413	no	37		2.7027																		wildtype			no			0
	195	30	F	DP3+PMQ14	wt	pmq14	WT PQ14	2012-08-08	2012-08-10	2	3.68413	no	37		-8.10811																		wildtype			no			0
	195	30	F	DP3+PMQ14	wt	pmq14	WT PQ14	2012-08-08	2012-08-11	3	3.68413	no	37		0																		wildtype			no			0
	195	30	F	DP3+PMQ14	wt	pmq14	WT PQ14	2012-08-08	2012-08-12	4	3.68413	no	37		-5.40541																		wildtype			no			0
	195	30	F	DP3+PMQ14	wt	pmq14	WT PQ14	2012-08-08	2012-08-13	5	3.68413	no	37		-5.40541																		wildtype			no			0
	195	30	F	DP3+PMQ14	wt	pmq14	WT PQ14	2012-08-08	2012-08-14	6	3.68413	no	37		-2.7027																		wildtype			no			0
	195	30	F	DP3+PMQ14	wt	pmq14	WT PQ14	2012-08-08	2012-08-15	7	3.68413	no	37		-2.7027																		wildtype			no			0
	195	30	F	DP3+PMQ14	wt	pmq14	WT PQ14	2012-08-08	2012-08-22	14	3.68413	no	37	33	-10.8108																		wildtype			no		1	0
yes	196	24	F	CQ3+PMQ7	wt	pmq7	WT PQ7	2012-08-09	2012-08-09	0	4.09462	yes	33		0	yes	yes	no	No	Yes	No	Yes	Yes	No	Yes	39.4	100	100	70	20	99	0.8	wildtype			no	Complete fu		0
	196	24	F	CQ3+PMQ7	wt	pmq7	WT PQ7	2012-08-09	2012-08-10	1	4.09462	yes	33		3.0303																		wildtype			no			0
	196	24	F	CQ3+PMQ7	wt	pmq7	WT PQ7	2012-08-09	2012-08-11	2	4.09462	no	33		0																		wildtype			no			0
	196	24	F	CQ3+PMQ7	wt	pmq7	WT PQ7	2012-08-09	2012-08-12	3	4.09462	no	33		-6.06061																		wildtype			no		1	0
	196	24	F	CQ3+PMQ7	wt	pmq7	WT PQ7	2012-08-09	2012-08-13	4	4.09462	no	33		-3.0303																		wildtype			no			0
	196	24	F	CQ3+PMQ7	wt	pmq7	WT PQ7	2012-08-09	2012-08-14	5	4.09462	no	33		0																		wildtype			no			0
	196	24	F	CQ3+PMQ7	wt	pmq7	WT PQ7	2012-08-09	2012-08-15	6	4.09462	no	33		6.06061																		wildtype			no			0
	196	24	F	CQ3+PMQ7	wt	pmq7	WT PQ7	2012-08-09	2012-08-16	7	4.09462	no	33		9.09091																		wildtype			no			0
	196	24	F	CQ3+PMQ7	wt	pmq7	WT PQ7	2012-08-09	2012-08-22	14	4.09462	no	33	35	6.06061																		wildtype			no			0
no	200	3	F	DP3+PMQ14				2012-08-15	2012-08-15	0	4.70061	no				yes	yes	yes			Yes		No			36	100	999	999	38	98	0	wildtype			no	Premature discontinuation
yes	208	26	F	DP3+PMQ7	wt	pmq7	WT PQ7	2012-08-24	2012-08-24	0	3.69827	yes	35		0	yes	yes	no	No	No	No	No	Yes	No	Yes	36.5	105	100	80	29	97	0.6	wildtype			no	Premature discontinuation		0
	208	26	F	DP3+PMQ7	wt	pmq7	WT PQ7	2012-08-24	2012-08-25	1	3.69827	no	35		-2.85714																		wildtype			no			0
	208	26	F	DP3+PMQ7	wt	pmq7	WT PQ7	2012-08-24	2012-08-26	2	3.69827	no	35		-11.4286																		wildtype			no		1	0
	208	26	F	DP3+PMQ7	wt	pmq7	WT PQ7	2012-08-24	2012-08-27	3	3.69827	no	35		-8.57143																		wildtype			no			0
	208	26	F	DP3+PMQ7	wt	pmq7	WT PQ7	2012-08-24	2012-08-28	4	3.69827	no	35		-2.85714																		wildtype			no			0
	208	26	F	DP3+PMQ7	wt	pmq7	WT PQ7	2012-08-24	2012-08-29	5	3.69827	no	35		-2.85714																		wildtype			no			0
	208	26	F	DP3+PMQ7	wt	pmq7	WT PQ7	2012-08-24	2012-08-30	6	3.69827	no	35		-5.71429																		wildtype			no			0
	208	26	F	DP3+PMQ7	wt	pmq7	WT PQ7	2012-08-24	2012-08-31	7	3.69827	no	35		0																		wildtype			no			0
yes	211	10	F	CQ3+PMQ14	wt	pmq14	WT PQ14	2012-08-27	2012-08-27	0	4.14431	yes	37		0	yes	yes	no	Yes	Yes	Yes	Yes	Yes	No	No	38	127	90	60	26	100	0.8	wildtype			no	Complete fu		0
	211	10	F	CQ3+PMQ14	wt	pmq14	WT PQ14	2012-08-27	2012-08-28	1	4.14431	yes	37		-8.10811																		wildtype			no			0
	211	10	F	CQ3+PMQ14	wt	pmq14	WT PQ14	2012-08-27	2012-08-29	2	4.14431	no	37		-13.5135																		wildtype			no			0
	211	10	F	CQ3+PMQ14	wt	pmq14	WT PQ14	2012-08-27	2012-08-30	3	4.14431	no	37		-21.6216																		wildtype			no		1	0
	211	10	F	CQ3+PMQ14	wt	pmq14	WT PQ14	2012-08-27	2012-08-31	4	4.14431	no	37		-10.8108																		wildtype			no			0
	211	10	F	CQ3+PMQ14	wt	pmq14	WT PQ14	2012-08-27	2012-09-01	5	4.14431	no	37		-13.5135																		wildtype			no			0
	211	10	F	CQ3+PMQ14	wt	pmq14	WT PQ14	2012-08-27	2012-09-02	6	4.14431	no	37		-8.10811																		wildtype			no			0
	211	10	F	CQ3+PMQ14	wt	pmq14	WT PQ14	2012-08-27	2012-09-03	7	4.14431	no	37		0																		wildtype			no			0
	211	10	F	CQ3+PMQ14	wt	pmq14	WT PQ14	2012-08-27	2012-09-10	14	4.14431	no	37	40	8.10811																		wildtype			no			0
yes	212	27	F	DP3+PMQ7	hetero	pmq7	Het PQ7	2012-08-27	2012-08-27	0	2.76042	yes	31		0	yes	yes	no	Yes	Yes	No	Yes	No	Yes	Yes	36.2	68	100	60	22	98	0	hetero			no	Complete fu		0
	212	27	F	DP3+PMQ7	hetero	pmq7	Het PQ7	2012-08-27	2012-08-28	1	2.76042	yes	31		-3.22581																		hetero			no			0
	212	27	F	DP3+PMQ7	hetero	pmq7	Het PQ7	2012-08-27	2012-08-29	2	2.76042	no	31		0																		hetero			no			0
	212	27	F	DP3+PMQ7	hetero	pmq7	Het PQ7	2012-08-27	2012-08-30	3	2.76042	no	31		0																		hetero			no			0
	212	27	F	DP3+PMQ7	hetero	pmq7	Het PQ7	2012-08-27	2012-08-31	4	2.76042	no	31		6.45161																		hetero			no			0
	212	27	F	DP3+PMQ7	hetero	pmq7	Het PQ7	2012-08-27	2012-09-01	5	2.76042	no	31		-3.22581																		hetero			no			0
	212	27	F	DP3+PMQ7	hetero	pmq7	Het PQ7	2012-08-27	2012-09-02	6	2.76042	no	31		-9.67742																		hetero			no		1	0
	212	27	F	DP3+PMQ7	hetero	pmq7	Het PQ7	2012-08-27	2012-09-03	7	2.76042	no	31		-6.45161																		hetero			no			0
	212	27	F	DP3+PMQ7	hetero	pmq7	Het PQ7	2012-08-27	2012-09-10	14	2.76042	no	31	29	-6.45161																		hetero			no			0
yes	213	44	F	CQ3+PMQ7	wt	pmq7	WT PQ7	2012-08-28	2012-08-28	0	3.51375	yes	31		0	yes	yes	yes	No	No	No	Yes	No	Yes	No	36.7	82	110	80	22	98	0.6	wildtype			no	Complete fu		0
	213	44	F	CQ3+PMQ7	wt	pmq7	WT PQ7	2012-08-28	2012-08-29	1	3.51375	yes	31		3.22581																		wildtype			no			0
	213	44	F	CQ3+PMQ7	wt	pmq7	WT PQ7	2012-08-28	2012-08-30	2	3.51375	no	31		0																		wildtype			no			0
	213	44	F	CQ3+PMQ7	wt	pmq7	WT PQ7	2012-08-28	2012-08-31	3	3.51375	no	31		-9.67742																		wildtype			no		1	0
	213	44	F	CQ3+PMQ7	wt	pmq7	WT PQ7	2012-08-28	2012-09-01	4	3.51375	no	31		-3.22581																		wildtype			no			0
	213	44	F	CQ3+PMQ7	wt	pmq7	WT PQ7	2012-08-28	2012-09-02	5	3.51375	no	31		-3.22581																		wildtype			no			0
	213	44	F	CQ3+PMQ7	wt	pmq7	WT PQ7	2012-08-28	2012-09-03	6	3.51375	no	31		9.67742																		wildtype			no			0
	213	44	F	CQ3+PMQ7	wt	pmq7	WT PQ7	2012-08-28	2012-09-04	7	3.51375	no	31		0																		wildtype			no			0
	213	44	F	CQ3+PMQ7	wt	pmq7	WT PQ7	2012-08-28	2012-09-11	14	3.51375	no	31	28	-9.67742																		wildtype			no		2	0
yes	216	14	F	DP3+PMQ14	wt	pmq14	WT PQ14	2012-08-31	2012-08-31	0	4.2062	yes	32		0	yes	yes	no	No	Yes	Yes	No	No	No	No	37.4	98	110	70	28	99	0.9	wildtype			no	Complete fu		0
	216	14	F	DP3+PMQ14	wt	pmq14	WT PQ14	2012-08-31	2012-09-01	1	4.2062	no	32		0																		wildtype			no			0
	216	14	F	DP3+PMQ14	wt	pmq14	WT PQ14	2012-08-31	2012-09-02	2	4.2062	no	32		0																		wildtype			no			1
	216	14	F	DP3+PMQ14	wt	pmq14	WT PQ14	2012-08-31	2012-09-03	3	4.2062	no	32		0																		wildtype			no			0
	216	14	F	DP3+PMQ14	wt	pmq14	WT PQ14	2012-08-31	2012-09-04	4	4.2062	no	32		-6.25																		wildtype			no		1	0
	216	14	F	DP3+PMQ14	wt	pmq14	WT PQ14	2012-08-31	2012-09-05	5	4.2062	no	32		-3.125																		wildtype			no			0
	216	14	F	DP3+PMQ14	wt	pmq14	WT PQ14	2012-08-31	2012-09-06	6	4.2062	no	32		-3.125																		wildtype			no			0
	216	14	F	DP3+PMQ14	wt	pmq14	WT PQ14	2012-08-31	2012-09-07	7	4.2062	no	32		0																		wildtype			no			0
	216	14	F	DP3+PMQ14	wt	pmq14	WT PQ14	2012-08-31	2012-09-14	14	4.2062	no	32	35	9.375																		wildtype			no			0
yes	218	13	F	DP3+PMQ14	wt	pmq14	WT PQ14	2012-09-07	2012-09-07	0	4.28083	yes	38		0	yes	yes	no	No	Yes	Yes	No	No	No	No	39.7	118	100	60	24	98	0.8	wildtype			no	Complete fu		0
	218	13	F	DP3+PMQ14	wt	pmq14	WT PQ14	2012-09-07	2012-09-08	1	4.28083	yes	38		-5.26316																		wildtype			no			0
	218	13	F	DP3+PMQ14	wt	pmq14	WT PQ14	2012-09-07	2012-09-09	2	4.28083	no	38		-7.89474																		wildtype			no			0
	218	13	F	DP3+PMQ14	wt	pmq14	WT PQ14	2012-09-07	2012-09-10	3	4.28083	no	38		-5.26316																		wildtype			no			0
	218	13	F	DP3+PMQ14	wt	pmq14	WT PQ14	2012-09-07	2012-09-11	4	4.28083	no	38		-7.89474																		wildtype			no			0
	218	13	F	DP3+PMQ14	wt	pmq14	WT PQ14	2012-09-07	2012-09-12	5	4.28083	no	38		-10.5263																		wildtype			no			0
	218	13	F	DP3+PMQ14	wt	pmq14	WT PQ14	2012-09-07	2012-09-13	6	4.28083	no	38		-15.7895																		wildtype			no		1	0
	218	13	F	DP3+PMQ14	wt	pmq14	WT PQ14	2012-09-07	2012-09-14	7	4.28083	no	38		-13.1579																		wildtype			no			0
	218	13	F	DP3+PMQ14	wt	pmq14	WT PQ14	2012-09-07	2012-09-21	14	4.28083	no	38	35	-7.89474																		wildtype			no			0
yes	220	3	F	CQ3+PMQ14	wt	pmq14	WT PQ14	2012-09-11	2012-09-11	0	3.99108	yes	26		0	yes	yes	yes	No	No	No	No	No	No	No	36.4	110	90	60	26	99	0.5	wildtype			no	Complete fu	1	0
	220	3	F	CQ3+PMQ14	wt	pmq14	WT PQ14	2012-09-11	2012-09-12	1	3.99108	yes	26		3.84615																		wildtype			no			0
	220	3	F	CQ3+PMQ14	wt	pmq14	WT PQ14	2012-09-11	2012-09-13	2	3.99108	no	26		0																		wildtype			no		2	0
	220	3	F	CQ3+PMQ14	wt	pmq14	WT PQ14	2012-09-11	2012-09-14	3	3.99108	no	26		3.84615																		wildtype			no			0
	220	3	F	CQ3+PMQ14	wt	pmq14	WT PQ14	2012-09-11	2012-09-15	4	3.99108	no	26		7.69231																		wildtype			no			0
	220	3	F	CQ3+PMQ14	wt	pmq14	WT PQ14	2012-09-11	2012-09-16	5	3.99108	no	26		15.3846																		wildtype			no			0
	220	3	F	CQ3+PMQ14	wt	pmq14	WT PQ14	2012-09-11	2012-09-17	6	3.99108	no	26		7.69231																		wildtype			no			0
	220	3	F	CQ3+PMQ14	wt	pmq14	WT PQ14	2012-09-11	2012-09-18	7	3.99108	no	26		15.3846																		wildtype			no			0
	220	3	F	CQ3+PMQ14	wt	pmq14	WT PQ14	2012-09-11	2012-09-25	14	3.99108	no	26	31	19.2308																		wildtype			no			0
yes	221	17	F	DP3+PMQ7	wt	pmq7	WT PQ7	2012-09-11	2012-09-11	0	3.11793	yes	32		0	yes	yes	no	Yes	No	No	No	No	No	No	36.2	86	100	60	24	99	0.4	wildtype			no	Complete fu		0
	221	17	F	DP3+PMQ7	wt	pmq7	WT PQ7	2012-09-11	2012-09-12	1	3.11793	no	32		6.25																		wildtype			no			0
	221	17	F	DP3+PMQ7	wt	pmq7	WT PQ7	2012-09-11	2012-09-13	2	3.11793	no	32		0																		wildtype			no			0
	221	17	F	DP3+PMQ7	wt	pmq7	WT PQ7	2012-09-11	2012-09-14	3	3.11793	no	32		6.25																		wildtype			no			0
	221	17	F	DP3+PMQ7	wt	pmq7	WT PQ7	2012-09-11	2012-09-15	4	3.11793	no	32		-3.125																		wildtype			no		1	0
	221	17	F	DP3+PMQ7	wt	pmq7	WT PQ7	2012-09-11	2012-09-16	5	3.11793	no	32		0																		wildtype			no			0
	221	17	F	DP3+PMQ7	wt	pmq7	WT PQ7	2012-09-11	2012-09-17	6	3.11793	no	32		12.5																		wildtype			no			0
	221	17	F	DP3+PMQ7	wt	pmq7	WT PQ7	2012-09-11	2012-09-18	7	3.11793	no	32		18.75																		wildtype			no			0
	221	17	F	DP3+PMQ7	wt	pmq7	WT PQ7	2012-09-11	2012-09-25	14	3.11793	no	32	35	9.375																		wildtype			no			0
yes	223	35	F	CQ3+PMQ7	wt	pmq7	WT PQ7	2012-09-13	2012-09-13	0	4.72224		42		0	yes	yes	no	Yes	Yes	Yes	Yes	No	Yes	Yes	38.5	108	100	70	28	96	0.8	wildtype			no	Premature discontinuation		0
	223	35	F	CQ3+PMQ7	wt	pmq7	WT PQ7	2012-09-13	2012-09-14	1	4.72224	yes	42		-2.38095																		wildtype			no			0
	223	35	F	CQ3+PMQ7	wt	pmq7	WT PQ7	2012-09-13	2012-09-15	2	4.72224	no	42		0																		wildtype			no			0
	223	35	F	CQ3+PMQ7	wt	pmq7	WT PQ7	2012-09-13	2012-09-16	3	4.72224	no	42		-7.14286																		wildtype			no			0
	223	35	F	CQ3+PMQ7	wt	pmq7	WT PQ7	2012-09-13	2012-09-17	4	4.72224	no	42		-7.14286																		wildtype			no			0
	223	35	F	CQ3+PMQ7	wt	pmq7	WT PQ7	2012-09-13	2012-09-18	5	4.72224	no	42		-9.52381																		wildtype			no			0
	223	35	F	CQ3+PMQ7	wt	pmq7	WT PQ7	2012-09-13	2012-09-19	6	4.72224	no	42		-11.9048																		wildtype			no		1	0
	223	35	F	CQ3+PMQ7	wt	pmq7	WT PQ7	2012-09-13	2012-09-20	7	4.72224	no	42		-2.38095																		wildtype			no			0
	223	35	F	CQ3+PMQ7	wt	pmq7	WT PQ7	2012-09-13	2012-09-27	14	4.72224	no	42	39	-7.14286																		wildtype			no			0
yes	224	36	F	DP3+PMQ14	hetero	pmq14	Het PQ14	2012-09-13	2012-09-13	0	4.3243	yes	42		0	yes	yes	no	No	No	No	Yes	No	No	No	36.1	68	90	60	20	98	0	hetero			no	Complete fu		0
	224	36	F	DP3+PMQ14	hetero	pmq14	Het PQ14	2012-09-13	2012-09-14	1	4.3243	yes	42		-14.2857																		hetero			no			0
	224	36	F	DP3+PMQ14	hetero	pmq14	Het PQ14	2012-09-13	2012-09-15	2	4.3243	no	42		-16.6667																		hetero			no		1	0
	224	36	F	DP3+PMQ14	hetero	pmq14	Het PQ14	2012-09-13	2012-09-16	3	4.3243	no	42		-14.2857																		hetero			no			0
	224	36	F	DP3+PMQ14	hetero	pmq14	Het PQ14	2012-09-13	2012-09-17	4	4.3243	no	42		-16.6667																		hetero			no		2	0
	224	36	F	DP3+PMQ14	hetero	pmq14	Het PQ14	2012-09-13	2012-09-18	5	4.3243	no	42		-9.52381																		hetero			no			0
	224	36	F	DP3+PMQ14	hetero	pmq14	Het PQ14	2012-09-13	2012-09-19	6	4.3243	no	42		-14.2857																		hetero			no			0
	224	36	F	DP3+PMQ14	hetero	pmq14	Het PQ14	2012-09-13	2012-09-20	7	4.3243	no	42		-11.9048																		hetero			no			0
	224	36	F	DP3+PMQ14	hetero	pmq14	Het PQ14	2012-09-13	2012-09-27	14	4.3243	no	42	37	-11.9048																		hetero			no			0
yes	225	19	F	DP3+PMQ14	wt	pmq14	WT PQ14	2012-09-20	2012-09-20	0	3.36847	yes	32		0	yes	yes	no	No	No	No	No	No	No	Yes	36.9	79	120	80	22	97	1	wildtype			no	Complete fu	1	0
	225	19	F	DP3+PMQ14	wt	pmq14	WT PQ14	2012-09-20	2012-09-21	1	3.36847	no	32		12.5																		wildtype			no			0
	225	19	F	DP3+PMQ14	wt	pmq14	WT PQ14	2012-09-20	2012-09-22	2	3.36847	no	32		9.375																		wildtype			no			0
	225	19	F	DP3+PMQ14	wt	pmq14	WT PQ14	2012-09-20	2012-09-23	3	3.36847	no	32		6.25																		wildtype			no			0
	225	19	F	DP3+PMQ14	wt	pmq14	WT PQ14	2012-09-20	2012-09-24	4	3.36847	no	32		9.375																		wildtype			no			0
	225	19	F	DP3+PMQ14	wt	pmq14	WT PQ14	2012-09-20	2012-09-25	5	3.36847	no	32		6.25																		wildtype			no			0
	225	19	F	DP3+PMQ14	wt	pmq14	WT PQ14	2012-09-20	2012-09-26	6	3.36847	no	32		3.125																		wildtype			no			0
	225	19	F	DP3+PMQ14	wt	pmq14	WT PQ14	2012-09-20	2012-09-27	7	3.36847	no	32		9.375																		wildtype			no			0
	225	19	F	DP3+PMQ14	wt	pmq14	WT PQ14	2012-09-20	2012-10-04	14	3.36847	no	32	35	9.375																		wildtype			no			0
yes	226	13	F	CQ3+PMQ14	wt	pmq14	WT PQ14	2012-09-21	2012-09-21	0	3.39724	yes	32		0	yes	yes	no	Yes	No	No	Yes	Yes	Yes	Yes	38.7	102	110	60	26	99	0.9	wildtype			no	Premature discontinuation	1	0
	226	13	F	CQ3+PMQ14	wt	pmq14	WT PQ14	2012-09-21	2012-09-22	1	3.39724	yes	32		3.125																		wildtype			no			0
	226	13	F	CQ3+PMQ14	wt	pmq14	WT PQ14	2012-09-21	2012-09-23	2	3.39724	no	32		0																		wildtype			no		2	0
	226	13	F	CQ3+PMQ14	wt	pmq14	WT PQ14	2012-09-21	2012-09-24	3	3.39724	no	32		6.25																		wildtype			no			0
	226	13	F	CQ3+PMQ14	wt	pmq14	WT PQ14	2012-09-21	2012-09-25	4	3.39724	no	32		3.125																		wildtype			no			0
	226	13	F	CQ3+PMQ14	wt	pmq14	WT PQ14	2012-09-21	2012-09-26	5	3.39724	no	32		6.25																		wildtype			no			0
	226	13	F	CQ3+PMQ14	wt	pmq14	WT PQ14	2012-09-21	2012-09-27	6	3.39724	no	32		6.25																		wildtype			no			0
	226	13	F	CQ3+PMQ14	wt	pmq14	WT PQ14	2012-09-21	2012-09-28	7	3.39724	no	32		9.375																		wildtype			no			0
	226	13	F	CQ3+PMQ14	wt	pmq14	WT PQ14	2012-09-21	2012-10-06	14	3.39724	no	32	36	12.5																		wildtype			no			0
yes	233	18	F	DP3+PMQ14	wt	pmq14	WT PQ14	2012-10-05	2012-10-05	0	3.97202	yes	33		0	yes	yes	no	No	No	No	Yes	Yes	Yes	Yes	36.8	80	100	60	20	98	0.4	wildtype			no	Premature discontinuation		0
	233	18	F	DP3+PMQ14	wt	pmq14	WT PQ14	2012-10-05	2012-10-06	1	3.97202	no	33		-3.0303																		wildtype			no		1	0
	233	18	F	DP3+PMQ14	wt	pmq14	WT PQ14	2012-10-05	2012-10-07	2	3.97202	no	33		-3.0303																		wildtype			no		2	0
	233	18	F	DP3+PMQ14	wt	pmq14	WT PQ14	2012-10-05	2012-10-08	3	3.97202	no	33		6.06061																		wildtype			no			0
	233	18	F	DP3+PMQ14	wt	pmq14	WT PQ14	2012-10-05	2012-10-09	4	3.97202	no	33		6.06061																		wildtype			no			0
	233	18	F	DP3+PMQ14	wt	pmq14	WT PQ14	2012-10-05	2012-10-10	5	3.97202	no	33		6.06061																		wildtype			no			0
	233	18	F	DP3+PMQ14	wt	pmq14	WT PQ14	2012-10-05	2012-10-11	6	3.97202	no	33		-3.0303																		wildtype			no		3	0
	233	18	F	DP3+PMQ14	wt	pmq14	WT PQ14	2012-10-05	2012-10-12	7	3.97202	no	33		9.09091																		wildtype			no			0
	233	18	F	DP3+PMQ14	wt	pmq14	WT PQ14	2012-10-05	2012-10-19	14	3.97202	no	33	34	3.0303																		wildtype			no			0
yes	239	4	F	DP3+PMQ14	hetero	pmq14	Het PQ14	2012-10-24	2012-10-24	0	2.92012	no	26		0	yes	no	yes	Yes	No	No	Yes	No	No	No	36.5	104	90	60	28	0	1.1	hetero	49.0236		no	Complete fu		0	1
	239	4	F	DP3+PMQ14	hetero	pmq14	Het PQ14	2012-10-24	2012-10-25	1	2.92012	no	26		15.3846																		hetero	49.0236		no			0	2
	239	4	F	DP3+PMQ14	hetero	pmq14	Het PQ14	2012-10-24	2012-10-26	2	2.92012	no	26		7.69231																		hetero	49.0236		no			0	3
	239	4	F	DP3+PMQ14	hetero	pmq14	Het PQ14	2012-10-24	2012-10-27	3	2.92012	no	26		-3.84615																		hetero	49.0236		no			0	4
	239	4	F	DP3+PMQ14	hetero	pmq14	Het PQ14	2012-10-24	2012-10-28	4	2.92012	no	26		-7.69231																		hetero	49.0236		no		1	0	5
	239	4	F	DP3+PMQ14	hetero	pmq14	Het PQ14	2012-10-24	2012-10-29	5	2.92012	no	26		-3.84615																		hetero	49.0236		no			0	6
	239	4	F	DP3+PMQ14	hetero	pmq14	Het PQ14	2012-10-24	2012-10-30	6	2.92012	no	26		-7.69231																		hetero	49.0236		no		2	0	7
	239	4	F	DP3+PMQ14	hetero	pmq14	Het PQ14	2012-10-24	2012-10-31	7	2.92012	no	26		-3.84615																		hetero	49.0236		no			0	8
	239	4	F	DP3+PMQ14	hetero	pmq14	Het PQ14	2012-10-24	2012-11-07	14	2.92012	no	26	30	15.3846																		hetero	49.0236		no			0	9
yes	243	46	F	DP3+PMQ7	wt	pmq7	WT PQ7	2012-11-12	2012-11-12	0	3.38021	no	27		0	yes	yes	no	Yes	No	Yes	No	No	Yes	No	36.9	74	190	100	23	99	0.8	wildtype			no	Complete fu		0
	243	46	F	DP3+PMQ7	wt	pmq7	WT PQ7	2012-11-12	2012-11-13	1	3.38021	no	27		0																		wildtype			no			0
	243	46	F	DP3+PMQ7	wt	pmq7	WT PQ7	2012-11-12	2012-11-14	2	3.38021	no	27		-3.7037																		wildtype			no			0
	243	46	F	DP3+PMQ7	wt	pmq7	WT PQ7	2012-11-12	2012-11-15	3	3.38021	no	27		0																		wildtype			no			0
	243	46	F	DP3+PMQ7	wt	pmq7	WT PQ7	2012-11-12	2012-11-16	4	3.38021	no	27		-7.40741																		wildtype			no		1	0
	243	46	F	DP3+PMQ7	wt	pmq7	WT PQ7	2012-11-12	2012-11-17	5	3.38021	no	27		-3.7037																		wildtype			no			0
	243	46	F	DP3+PMQ7	wt	pmq7	WT PQ7	2012-11-12	2012-11-18	6	3.38021	no	27		-7.40741																		wildtype			no		2	0
	243	46	F	DP3+PMQ7	wt	pmq7	WT PQ7	2012-11-12	2012-11-19	7	3.38021	no	27		-7.40741																		wildtype			no		3	0
	243	46	F	DP3+PMQ7	wt	pmq7	WT PQ7	2012-11-12	2012-11-26	14	3.38021	no	27	27	0																		wildtype			no			0
yes	244	12	F	DP3+PMQ7	wt	pmq7	WT PQ7	2012-11-14	2012-11-14	0	3.72263	yes	43		0	yes	no	no	No	No	Yes	No	No	No	No	36.9	92	80	60	24	99	0.6	wildtype			no	Complete fu		0
	244	12	F	DP3+PMQ7	wt	pmq7	WT PQ7	2012-11-14	2012-11-15	1	3.72263	no	43		-16.2791																		wildtype			no			0
	244	12	F	DP3+PMQ7	wt	pmq7	WT PQ7	2012-11-14	2012-11-16	2	3.72263	no	43		-18.6047																		wildtype			no			0
	244	12	F	DP3+PMQ7	wt	pmq7	WT PQ7	2012-11-14	2012-11-17	3	3.72263	no	43		-13.9535																		wildtype			no			0
	244	12	F	DP3+PMQ7	wt	pmq7	WT PQ7	2012-11-14	2012-11-18	4	3.72263	no	43		-23.2558																		wildtype			no		1	0
	244	12	F	DP3+PMQ7	wt	pmq7	WT PQ7	2012-11-14	2012-11-19	5	3.72263	no	43		-18.6047																		wildtype			no			0
	244	12	F	DP3+PMQ7	wt	pmq7	WT PQ7	2012-11-14	2012-11-20	6	3.72263	no	43		-16.2791																		wildtype			no			0
	244	12	F	DP3+PMQ7	wt	pmq7	WT PQ7	2012-11-14	2012-11-21	7	3.72263	no	43		-16.2791																		wildtype			no			0
	244	12	F	DP3+PMQ7	wt	pmq7	WT PQ7	2012-11-14	2012-12-01	14	3.72263	no	43	37	-13.9535																		wildtype			no			0
yes	248	32	F	DP3+PMQ14	wt	pmq14	WT PQ14	2012-11-29	2012-11-29	0	3.5807	yes	45		0	yes	yes	no	Yes	No	Yes	Yes	Yes	Yes	Yes	36.4	92	120	90	24	98	1.3	wildtype			no	Complete fu		0
	248	32	F	DP3+PMQ14	wt	pmq14	WT PQ14	2012-11-29	2012-11-30	1	3.5807	no	45		-6.66667																		wildtype			no		1	0
	248	32	F	DP3+PMQ14	wt	pmq14	WT PQ14	2012-11-29	2012-12-01	2	3.5807	no	45		0																		wildtype			no			0
	248	32	F	DP3+PMQ14	wt	pmq14	WT PQ14	2012-11-29	2012-12-02	3	3.5807	no	45		0																		wildtype			no			0
	248	32	F	DP3+PMQ14	wt	pmq14	WT PQ14	2012-11-29	2012-12-03	4	3.5807	no	45		-2.22222																		wildtype			no			0
	248	32	F	DP3+PMQ14	wt	pmq14	WT PQ14	2012-11-29	2012-12-04	5	3.5807	no	45		0																		wildtype			no			0
	248	32	F	DP3+PMQ14	wt	pmq14	WT PQ14	2012-11-29	2012-12-05	6	3.5807	no	45		4.44444																		wildtype			no			0
	248	32	F	DP3+PMQ14	wt	pmq14	WT PQ14	2012-11-29	2012-12-06	7	3.5807	no	45		-2.22222																		wildtype			no			0
yes	250	63	F	DP3+PMQ14	wt	pmq14	WT PQ14	2012-12-12	2012-12-12	0	3.08493	yes	43		0	yes	yes	no	Yes	Yes	Yes	Yes	Yes	Yes	Yes	37.4	90	100	60	24	96	2	wildtype			no	Complete fu		0
	250	63	F	DP3+PMQ14	wt	pmq14	WT PQ14	2012-12-12	2012-12-13	1	3.08493	no	43		2.32558																		wildtype			no			0
	250	63	F	DP3+PMQ14	wt	pmq14	WT PQ14	2012-12-12	2012-12-14	2	3.08493	no	43		-9.30233																		wildtype			no			0
	250	63	F	DP3+PMQ14	wt	pmq14	WT PQ14	2012-12-12	2012-12-15	3	3.08493	no	43		-6.97674																		wildtype			no			0
	250	63	F	DP3+PMQ14	wt	pmq14	WT PQ14	2012-12-12	2012-12-16	4	3.08493	no	43		-6.97674																		wildtype			no			0
	250	63	F	DP3+PMQ14	wt	pmq14	WT PQ14	2012-12-12	2012-12-17	5	3.08493	no	43		-6.97674																		wildtype			no			0
	250	63	F	DP3+PMQ14	wt	pmq14	WT PQ14	2012-12-12	2012-12-18	6	3.08493	no	43		-6.97674																		wildtype			no			0
	250	63	F	DP3+PMQ14	wt	pmq14	WT PQ14	2012-12-12	2012-12-19	7	3.08493	no	43		-2.32558																		wildtype			no			0
	250	63	F	DP3+PMQ14	wt	pmq14	WT PQ14	2012-12-12	2012-12-26	14	3.08493	no	43	37	-13.9535																		wildtype			no		1	0
yes	251	45	F	DP3+PMQ7	wt	pmq7	WT PQ7	2012-12-12	2012-12-12	0	2.90309	yes	32		0	yes	yes	no	No	No	No	No	Yes	Yes	Yes	37.8	90	100	60	24	98	0	wildtype			no	Complete fu		0
	251	45	F	DP3+PMQ7	wt	pmq7	WT PQ7	2012-12-12	2012-12-13	1	2.90309	no	32		-6.25																		wildtype			no			0
	251	45	F	DP3+PMQ7	wt	pmq7	WT PQ7	2012-12-12	2012-12-14	2	2.90309	no	32		-3.125																		wildtype			no			0
	251	45	F	DP3+PMQ7	wt	pmq7	WT PQ7	2012-12-12	2012-12-15	3	2.90309	no	32		-6.25																		wildtype			no			0
	251	45	F	DP3+PMQ7	wt	pmq7	WT PQ7	2012-12-12	2012-12-16	4	2.90309	no	32		0																		wildtype			no			0
	251	45	F	DP3+PMQ7	wt	pmq7	WT PQ7	2012-12-12	2012-12-17	5	2.90309	no	32		-3.125																		wildtype			no			0
	251	45	F	DP3+PMQ7	wt	pmq7	WT PQ7	2012-12-12	2012-12-18	6	2.90309	no	32		-15.625																		wildtype			no		1	0
	251	45	F	DP3+PMQ7	wt	pmq7	WT PQ7	2012-12-12	2012-12-19	7	2.90309	no	32		-3.125																		wildtype			no			0
	251	45	F	DP3+PMQ7	wt	pmq7	WT PQ7	2012-12-12	2012-12-26	14	2.90309	no	32	30	-6.25																		wildtype			no			0
yes	253	48	F	CQ3+PMQ14	wt	pmq14	WT PQ14	2012-12-19	2012-12-19	0	3.56205	yes	56		0	yes	yes	no	Yes	Yes	No	Yes	Yes	Yes	Yes	38.6	100	120	70	24	98	0.2	wildtype			no	Complete fu		0
	253	48	F	CQ3+PMQ14	wt	pmq14	WT PQ14	2012-12-19	2012-12-20	1	3.56205	no	56		-30.3571																		wildtype			no		1	0
	253	48	F	CQ3+PMQ14	wt	pmq14	WT PQ14	2012-12-19	2012-12-21	2	3.56205	no	56		-14.2857																		wildtype			no			0
	253	48	F	CQ3+PMQ14	wt	pmq14	WT PQ14	2012-12-19	2012-12-22	3	3.56205	no	56		-16.0714																		wildtype			no			0
	253	48	F	CQ3+PMQ14	wt	pmq14	WT PQ14	2012-12-19	2012-12-23	4	3.56205	no	56		-14.2857																		wildtype			no			0
	253	48	F	CQ3+PMQ14	wt	pmq14	WT PQ14	2012-12-19	2012-12-24	5	3.56205	no	56		-17.8571																		wildtype			no			0
	253	48	F	CQ3+PMQ14	wt	pmq14	WT PQ14	2012-12-19	2012-12-25	6	3.56205	no	56		-19.6429																		wildtype			no			0
	253	48	F	CQ3+PMQ14	wt	pmq14	WT PQ14	2012-12-19	2012-12-26	7	3.56205	no	56		-10.7143																		wildtype			no			0
	253	48	F	CQ3+PMQ14	wt	pmq14	WT PQ14	2012-12-19	2013-01-02	14	3.56205	no	56	47	-16.0714																		wildtype			no			0
yes	258	40	F	CQ3+PMQ14	wt	pmq14	WT PQ14	2012-12-27	2012-12-27	0	2.60206	yes	39		0	yes	yes	yes	Yes	Yes	No	Yes	Yes	Yes	Yes	37.8	82	100	70	22	97	1.3	wildtype			no	Premature discontinuation		0
	258	40	F	CQ3+PMQ14	wt	pmq14	WT PQ14	2012-12-27	2012-12-28	1	2.60206	yes	39		7.69231																		wildtype			no			0
	258	40	F	CQ3+PMQ14	wt	pmq14	WT PQ14	2012-12-27	2012-12-29	2	2.60206	no	39		-2.5641																		wildtype			no			0
	258	40	F	CQ3+PMQ14	wt	pmq14	WT PQ14	2012-12-27	2012-12-30	3	2.60206	no	39		2.5641																		wildtype			no			0
	258	40	F	CQ3+PMQ14	wt	pmq14	WT PQ14	2012-12-27	2012-12-31	4	2.60206	no	39		2.5641																		wildtype			no			0
	258	40	F	CQ3+PMQ14	wt	pmq14	WT PQ14	2012-12-27	2013-01-01	5	2.60206	no	39		0																		wildtype			no			0
	258	40	F	CQ3+PMQ14	wt	pmq14	WT PQ14	2012-12-27	2013-01-02	6	2.60206	no	39		5.12821																		wildtype			no			0
	258	40	F	CQ3+PMQ14	wt	pmq14	WT PQ14	2012-12-27	2013-01-03	7	2.60206	no	39		-2.5641																		wildtype			no			0
	258	40	F	CQ3+PMQ14	wt	pmq14	WT PQ14	2012-12-27	2013-01-10	14	2.60206	no	39	37	-5.12821																		wildtype			no		1	0
yes	262	50	F	DP3+PMQ7	wt	pmq7	WT PQ7	2013-01-14	2013-01-14	0	2.35025	no	39		0	yes	yes	no	Yes	Yes	No	Yes	No	No	Yes	37	78	130	90	24	97	1.3	wildtype			no	Complete fu		0
	262	50	F	DP3+PMQ7	wt	pmq7	WT PQ7	2013-01-14	2013-01-15	1	2.35025	no	39		0																		wildtype			no			0
	262	50	F	DP3+PMQ7	wt	pmq7	WT PQ7	2013-01-14	2013-01-16	2	2.35025	no	39		7.69231																		wildtype			no			0
	262	50	F	DP3+PMQ7	wt	pmq7	WT PQ7	2013-01-14	2013-01-17	3	2.35025	no	39		0																		wildtype			no			0
	262	50	F	DP3+PMQ7	wt	pmq7	WT PQ7	2013-01-14	2013-01-18	4	2.35025	no	39		0																		wildtype			no			0
	262	50	F	DP3+PMQ7	wt	pmq7	WT PQ7	2013-01-14	2013-01-19	5	2.35025	no	39		10.2564																		wildtype			no			0
	262	50	F	DP3+PMQ7	wt	pmq7	WT PQ7	2013-01-14	2013-01-20	6	2.35025	no	39		2.5641																		wildtype			no			0
	262	50	F	DP3+PMQ7	wt	pmq7	WT PQ7	2013-01-14	2013-01-21	7	2.35025	no	39		-7.69231																		wildtype			no		1	0
	262	50	F	DP3+PMQ7	wt	pmq7	WT PQ7	2013-01-14	2013-01-28	14	2.35025	no	39	37	-5.12821																		wildtype			no			0
yes	266	5	F	CQ3+PMQ14	hetero	pmq14	Het PQ14	2013-02-11	2013-02-11	0	4.09462	yes	33		0	yes	yes	no	No	No	No	Yes		No		37.5	107	70	50	24	100	0.1	hetero			no	Complete fu		0
	266	5	F	CQ3+PMQ14	hetero	pmq14	Het PQ14	2013-02-11	2013-02-12	1	4.09462	yes	33		0																		hetero			no			0
	266	5	F	CQ3+PMQ14	hetero	pmq14	Het PQ14	2013-02-11	2013-02-13	2	4.09462	no	33		0																		hetero			no			0
	266	5	F	CQ3+PMQ14	hetero	pmq14	Het PQ14	2013-02-11	2013-02-14	3	4.09462	no	33		-3.0303																		hetero			no			0
	266	5	F	CQ3+PMQ14	hetero	pmq14	Het PQ14	2013-02-11	2013-02-15	4	4.09462	no	33		-6.06061																		hetero			no		1	0
	266	5	F	CQ3+PMQ14	hetero	pmq14	Het PQ14	2013-02-11	2013-02-16	5	4.09462	no	33		-6.06061																		hetero			no		2	0
	266	5	F	CQ3+PMQ14	hetero	pmq14	Het PQ14	2013-02-11	2013-02-17	6	4.09462	no	33		-3.0303																		hetero			no			0
	266	5	F	CQ3+PMQ14	hetero	pmq14	Het PQ14	2013-02-11	2013-02-18	7	4.09462	no	33		0																		hetero			no			0
	266	5	F	CQ3+PMQ14	hetero	pmq14	Het PQ14	2013-02-11	2013-02-25	14	4.09462	no	33	38	15.1515																		hetero			no			0
yes	269	8	F	DP3+PMQ14	wt	pmq14	WT PQ14	2013-02-26	2013-02-26	0	2.2833	no	33		0	yes	yes	no	No	Yes	Yes	Yes	No	No	No	37.2	102	90	60	26	99	0.5	wildtype			no	Complete fu		0
	269	8	F	DP3+PMQ14	wt	pmq14	WT PQ14	2013-02-26	2013-02-27	1	2.2833	no	33		-6.06061																		wildtype			no			0
	269	8	F	DP3+PMQ14	wt	pmq14	WT PQ14	2013-02-26	2013-02-28	2	2.2833	no	33		-6.06061																		wildtype			no			0
	269	8	F	DP3+PMQ14	wt	pmq14	WT PQ14	2013-02-26	2013-03-01	3	2.2833	no	33		-9.09091																		wildtype			no		1	0
	269	8	F	DP3+PMQ14	wt	pmq14	WT PQ14	2013-02-26	2013-03-02	4	2.2833	no	33		-3.0303																		wildtype			no			0
	269	8	F	DP3+PMQ14	wt	pmq14	WT PQ14	2013-02-26	2013-03-03	5	2.2833	no	33		3.0303																		wildtype			no			0
	269	8	F	DP3+PMQ14	wt	pmq14	WT PQ14	2013-02-26	2013-03-04	6	2.2833	no	33		3.0303																		wildtype			no			0
	269	8	F	DP3+PMQ14	wt	pmq14	WT PQ14	2013-02-26	2013-03-05	7	2.2833	no	33		0																		wildtype			no			0
	269	8	F	DP3+PMQ14	wt	pmq14	WT PQ14	2013-02-26	2013-03-12	14	2.2833	no	33	33	0																		wildtype			no			0
yes	273	49	F	DP3+PMQ7	wt	pmq7	WT PQ7	2013-03-16	2013-03-16	0	3.40824	yes	37		0	yes	yes	no	Yes	No	No	Yes	No	Yes	Yes	36.9	74	120	80	22	97	0.3	wildtype			no	Complete fu		0
	273	49	F	DP3+PMQ7	wt	pmq7	WT PQ7	2013-03-16	2013-03-17	1	3.40824	no	37		-2.7027																		wildtype			no			0
	273	49	F	DP3+PMQ7	wt	pmq7	WT PQ7	2013-03-16	2013-03-18	2	3.40824	no	37		-13.5135																		wildtype			no			0
	273	49	F	DP3+PMQ7	wt	pmq7	WT PQ7	2013-03-16	2013-03-19	3	3.40824	no	37		0																		wildtype			no			0
	273	49	F	DP3+PMQ7	wt	pmq7	WT PQ7	2013-03-16	2013-03-20	4	3.40824	no	37		-5.40541																		wildtype			no			0
	273	49	F	DP3+PMQ7	wt	pmq7	WT PQ7	2013-03-16	2013-03-21	5	3.40824	no	37		-16.2162																		wildtype			no		1	0
	273	49	F	DP3+PMQ7	wt	pmq7	WT PQ7	2013-03-16	2013-03-22	6	3.40824	no	37		-8.10811																		wildtype			no			0
	273	49	F	DP3+PMQ7	wt	pmq7	WT PQ7	2013-03-16	2013-03-23	7	3.40824	no	37		-13.5135																		wildtype			no			0
	273	49	F	DP3+PMQ7	wt	pmq7	WT PQ7	2013-03-16	2013-03-30	14	3.40824	no	37	35	-5.40541																		wildtype			no			0
yes	275	37	F	CQ3+PMQ14	wt	pmq14	WT PQ14	2013-03-19	2013-03-19	0	2.7839	yes	34		0	yes	yes	no	Yes	No	No	Yes	Yes	Yes	Yes	36.5	96	130	80	24	98	0	wildtype			no	Premature discontinuation		0
	275	37	F	CQ3+PMQ14	wt	pmq14	WT PQ14	2013-03-19	2013-03-20	1	2.7839	no	34		-5.88235																		wildtype			no		1	0
	275	37	F	CQ3+PMQ14	wt	pmq14	WT PQ14	2013-03-19	2013-03-21	2	2.7839	no	34		-5.88235																		wildtype			no		2	0
	275	37	F	CQ3+PMQ14	wt	pmq14	WT PQ14	2013-03-19	2013-03-22	3	2.7839	no	34		0																		wildtype			no			0
	275	37	F	CQ3+PMQ14	wt	pmq14	WT PQ14	2013-03-19	2013-03-26	7	2.7839	no	34		-5.88235																		wildtype			no		3	0
	275	37	F	CQ3+PMQ14	wt	pmq14	WT PQ14	2013-03-19	2013-04-02	14	2.7839	no	34	34	0																		wildtype			no			0
yes	278	35	F	DP3+PMQ14	wt	pmq14	WT PQ14	2013-03-29	2013-03-29	0	2.35025	no	40		0	yes	yes	no	No	Yes	No	Yes	Yes	Yes	Yes	38.2	92	100	60	24	99	0.3	wildtype			no	Complete fu		0
	278	35	F	DP3+PMQ14	wt	pmq14	WT PQ14	2013-03-29	2013-03-30	1	2.35025	no	40		5																		wildtype			no			0
	278	35	F	DP3+PMQ14	wt	pmq14	WT PQ14	2013-03-29	2013-03-31	2	2.35025	no	40		0																		wildtype			no			0
	278	35	F	DP3+PMQ14	wt	pmq14	WT PQ14	2013-03-29	2013-04-01	3	2.35025	no	40		5																		wildtype			no			0
	278	35	F	DP3+PMQ14	wt	pmq14	WT PQ14	2013-03-29	2013-04-02	4	2.35025	no	40		0																		wildtype			no			0
	278	35	F	DP3+PMQ14	wt	pmq14	WT PQ14	2013-03-29	2013-04-03	5	2.35025	no	40		-2.5																		wildtype			no			0
	278	35	F	DP3+PMQ14	wt	pmq14	WT PQ14	2013-03-29	2013-04-04	6	2.35025	no	40		-5																		wildtype			no			0
	278	35	F	DP3+PMQ14	wt	pmq14	WT PQ14	2013-03-29	2013-04-05	7	2.35025	no	40		-10																		wildtype			no		1	0
	278	35	F	DP3+PMQ14	wt	pmq14	WT PQ14	2013-03-29	2013-04-12	14	2.35025	no	40	39	-2.5																		wildtype			no			0
yes	282	15	F	CQ3+PMQ14	wt	pmq14	WT PQ14	2013-04-17	2013-04-17	0	3.58794	yes	35		0	yes	yes	no	No	No	No	No	No	No	No	36.8	96	110	70	22	98	0.4	wildtype			no	Complete fu		0
	282	15	F	CQ3+PMQ14	wt	pmq14	WT PQ14	2013-04-17	2013-04-18	1	3.58794	yes	35		-2.85714																		wildtype			no			0
	282	15	F	CQ3+PMQ14	wt	pmq14	WT PQ14	2013-04-17	2013-04-19	2	3.58794	no	35		-17.1429																		wildtype			no			0
	282	15	F	CQ3+PMQ14	wt	pmq14	WT PQ14	2013-04-17	2013-04-20	3	3.58794	yes	35		-22.8571																		wildtype			no		1	0
	282	15	F	CQ3+PMQ14	wt	pmq14	WT PQ14	2013-04-17	2013-04-21	4	3.58794	no	35		-17.1429																		wildtype			no			0
	282	15	F	CQ3+PMQ14	wt	pmq14	WT PQ14	2013-04-17	2013-04-22	5	3.58794	no	35		-14.2857																		wildtype			no			0
	282	15	F	CQ3+PMQ14	wt	pmq14	WT PQ14	2013-04-17	2013-04-23	6	3.58794	no	35		-11.4286																		wildtype			no			0
	282	15	F	CQ3+PMQ14	wt	pmq14	WT PQ14	2013-04-17	2013-04-24	7	3.58794	no	35		11.4286																		wildtype			no			0
	282	15	F	CQ3+PMQ14	wt	pmq14	WT PQ14	2013-04-17	2013-05-01	14	3.58794	no	35	35	0																		wildtype			no			0
yes	291	38	F	CQ3+PMQ7	wt	pmq7	WT PQ7	2013-05-03	2013-05-03	0	3.02366	yes	37		0	yes	yes	no	Yes	No	No	Yes	Yes	Yes	Yes	38.6	96	130	80	24	97	0.9	wildtype			no	Complete fu		0
	291	38	F	CQ3+PMQ7	wt	pmq7	WT PQ7	2013-05-03	2013-05-04	1	3.02366	yes	37		0																		wildtype			no			0
	291	38	F	CQ3+PMQ7	wt	pmq7	WT PQ7	2013-05-03	2013-05-05	2	3.02366	no	37		-2.7027																		wildtype			no			0
	291	38	F	CQ3+PMQ7	wt	pmq7	WT PQ7	2013-05-03	2013-05-06	3	3.02366	no	37		0																		wildtype			no			0
	291	38	F	CQ3+PMQ7	wt	pmq7	WT PQ7	2013-05-03	2013-05-07	4	3.02366	no	37		-10.8108																		wildtype			no		1	0
	291	38	F	CQ3+PMQ7	wt	pmq7	WT PQ7	2013-05-03	2013-05-08	5	3.02366	no	37		-2.7027																		wildtype			no			0
	291	38	F	CQ3+PMQ7	wt	pmq7	WT PQ7	2013-05-03	2013-05-09	6	3.02366	no	37		-10.8108																		wildtype			no		2	0
	291	38	F	CQ3+PMQ7	wt	pmq7	WT PQ7	2013-05-03	2013-05-10	7	3.02366	no	37		-10.8108																		wildtype			no		3	0
	291	38	F	CQ3+PMQ7	wt	pmq7	WT PQ7	2013-05-03	2013-05-17	14	3.02366	no	37	37	0																		wildtype			no			0
yes	303	40	F	CQ3+PMQ14	wt	pmq14	WT PQ14	2013-05-15	2013-05-15	0	4.21956	yes	33		0	yes	yes	no	No	No	No	No	No	Yes	Yes	37	80	100	70	20	97	0.6	wildtype			no	Premature discontinuation		0
	303	40	F	CQ3+PMQ14	wt	pmq14	WT PQ14	2013-05-15	2013-05-16	1	4.21956	yes	33		-3.0303																		wildtype			no			0
	303	40	F	CQ3+PMQ14	wt	pmq14	WT PQ14	2013-05-15	2013-05-17	2	4.21956	no	33		-6.06061																		wildtype			no			0
	303	40	F	CQ3+PMQ14	wt	pmq14	WT PQ14	2013-05-15	2013-05-18	3	4.21956	no	33		-6.06061																		wildtype			no			0
	303	40	F	CQ3+PMQ14	wt	pmq14	WT PQ14	2013-05-15	2013-05-19	4	4.21956	no	33		-9.09091																		wildtype			no			0
	303	40	F	CQ3+PMQ14	wt	pmq14	WT PQ14	2013-05-15	2013-05-20	5	4.21956	no	33		-6.06061																		wildtype			no			0
	303	40	F	CQ3+PMQ14	wt	pmq14	WT PQ14	2013-05-15	2013-05-21	6	4.21956	no	33		-3.0303																		wildtype			no			0
	303	40	F	CQ3+PMQ14	wt	pmq14	WT PQ14	2013-05-15	2013-05-22	7	4.21956	no	33		-18.1818																		wildtype			no		1	0
	303	40	F	CQ3+PMQ14	wt	pmq14	WT PQ14	2013-05-15	2013-05-29	14	4.21956	no	33	31	-6.06061																		wildtype			no			0
yes	310	37	F	DP3+PMQ7	wt	pmq7	WT PQ7	2013-05-22	2013-05-22	0	2.38021	no	49		0	yes	yes	no	Yes	No	No	Yes	No	Yes	Yes	36.1	84	110	90	22	100	0.9	wildtype			no	Complete fu		0
	310	37	F	DP3+PMQ7	wt	pmq7	WT PQ7	2013-05-22	2013-05-23	1	2.38021	no	49		-2.04082																		wildtype			no			0
	310	37	F	DP3+PMQ7	wt	pmq7	WT PQ7	2013-05-22	2013-05-24	2	2.38021	no	49		-14.2857																		wildtype			no			0
	310	37	F	DP3+PMQ7	wt	pmq7	WT PQ7	2013-05-22	2013-05-25	3	2.38021	no	49		-16.3265																		wildtype			no			0
	310	37	F	DP3+PMQ7	wt	pmq7	WT PQ7	2013-05-22	2013-05-26	4	2.38021	no	49		-12.2449																		wildtype			no			0
	310	37	F	DP3+PMQ7	wt	pmq7	WT PQ7	2013-05-22	2013-05-27	5	2.38021	no	49		-6.12245																		wildtype			no			0
	310	37	F	DP3+PMQ7	wt	pmq7	WT PQ7	2013-05-22	2013-05-28	6	2.38021	no	49		-12.2449																		wildtype			no			0
	310	37	F	DP3+PMQ7	wt	pmq7	WT PQ7	2013-05-22	2013-05-29	7	2.38021	no	49		-18.3673																		wildtype			no			0
	310	37	F	DP3+PMQ7	wt	pmq7	WT PQ7	2013-05-22	2013-06-06	14	2.38021	no	49	39	-20.4082																		wildtype			no		1	0
yes	316	3.2	F	CQ3+PMQ14	wt	pmq14	WT PQ14	2013-05-28	2013-05-28	0	3.24551	yes	37		0	yes	no	no	Yes	No	No	No	No	No	No	38.3	118	999	999	40	99	0	wildtype			no	Complete fu		0
	316	3.2	F	CQ3+PMQ14	wt	pmq14	WT PQ14	2013-05-28	2013-05-29	1	3.24551	yes	37		-10.8108																		wildtype			no		1	0
	316	3.2	F	CQ3+PMQ14	wt	pmq14	WT PQ14	2013-05-28	2013-05-30	2	3.24551	no	37		-8.10811																		wildtype			no			0
	316	3.2	F	CQ3+PMQ14	wt	pmq14	WT PQ14	2013-05-28	2013-05-31	3	3.24551	no	37		-8.10811																		wildtype			no			0
	316	3.2	F	CQ3+PMQ14	wt	pmq14	WT PQ14	2013-05-28	2013-06-01	4	3.24551	no	37		-8.10811																		wildtype			no			0
	316	3.2	F	CQ3+PMQ14	wt	pmq14	WT PQ14	2013-05-28	2013-06-02	5	3.24551	no	37		-5.40541																		wildtype			no			0
	316	3.2	F	CQ3+PMQ14	wt	pmq14	WT PQ14	2013-05-28	2013-06-03	6	3.24551	no	37		-5.40541																		wildtype			no			0
	316	3.2	F	CQ3+PMQ14	wt	pmq14	WT PQ14	2013-05-28	2013-06-04	7	3.24551	no	37		-2.7027																		wildtype			no			0
	316	3.2	F	CQ3+PMQ14	wt	pmq14	WT PQ14	2013-05-28	2013-06-11	14	3.24551	no	37	35	-5.40541																		wildtype			no			0
yes	317	25	F	DP3+PMQ14	wt	pmq14	WT PQ14	2013-05-28	2013-05-28	0	3.55823	yes	38		0	yes	yes	yes	Yes	No	No	Yes	No	Yes	Yes	39.9	92	100	70	26	99	0.7	wildtype			no	Complete fu		0
	317	25	F	DP3+PMQ14	wt	pmq14	WT PQ14	2013-05-28	2013-05-29	1	3.55823	no	38		-18.4211																		wildtype			no			0
	317	25	F	DP3+PMQ14	wt	pmq14	WT PQ14	2013-05-28	2013-05-30	2	3.55823	no	38		-23.6842																		wildtype			no		1	0
	317	25	F	DP3+PMQ14	wt	pmq14	WT PQ14	2013-05-28	2013-05-31	3	3.55823	no	38		-23.6842																		wildtype			no		2	0
	317	25	F	DP3+PMQ14	wt	pmq14	WT PQ14	2013-05-28	2013-06-01	4	3.55823	no	38		-18.4211																		wildtype			no			0
	317	25	F	DP3+PMQ14	wt	pmq14	WT PQ14	2013-05-28	2013-06-02	5	3.55823	no	38		-10.5263																		wildtype			no			0
	317	25	F	DP3+PMQ14	wt	pmq14	WT PQ14	2013-05-28	2013-06-03	6	3.55823	no	38		-13.1579																		wildtype			no			0
	317	25	F	DP3+PMQ14	wt	pmq14	WT PQ14	2013-05-28	2013-06-04	7	3.55823	no	38		-18.4211																		wildtype			no			0
	317	25	F	DP3+PMQ14	wt	pmq14	WT PQ14	2013-05-28	2013-06-11	14	3.55823	no	38	32	-15.7895																		wildtype			no			0
yes	322	7	F	CQ3+PMQ7	wt	pmq7	WT PQ7	2013-05-29	2013-05-29	0	2.52634	yes	34		0	yes	yes	no	No	No	Yes	Yes	No	No	No	36.3	92	90	60	24	97	0.7	wildtype			no	Complete fu		0
	322	7	F	CQ3+PMQ7	wt	pmq7	WT PQ7	2013-05-29	2013-05-30	1	2.52634	no	34		-2.94118																		wildtype			no			0
	322	7	F	CQ3+PMQ7	wt	pmq7	WT PQ7	2013-05-29	2013-05-31	2	2.52634	no	34		-11.7647																		wildtype			no		1	0
	322	7	F	CQ3+PMQ7	wt	pmq7	WT PQ7	2013-05-29	2013-06-01	3	2.52634	no	34		0																		wildtype			no			0
	322	7	F	CQ3+PMQ7	wt	pmq7	WT PQ7	2013-05-29	2013-06-02	4	2.52634	no	34		-11.7647																		wildtype			no		2	0
	322	7	F	CQ3+PMQ7	wt	pmq7	WT PQ7	2013-05-29	2013-06-03	5	2.52634	no	34		-8.82353																		wildtype			no			0
	322	7	F	CQ3+PMQ7	wt	pmq7	WT PQ7	2013-05-29	2013-06-04	6	2.52634	no	34		-8.82353																		wildtype			no			0
	322	7	F	CQ3+PMQ7	wt	pmq7	WT PQ7	2013-05-29	2013-06-05	7	2.52634	no	34		-5.88235																		wildtype			no			0
	322	7	F	CQ3+PMQ7	wt	pmq7	WT PQ7	2013-05-29	2013-06-12	14	2.52634	no	34	35	2.94118																		wildtype			no			0
yes	327	18	F	DP3+PMQ7	wt	pmq7	WT PQ7	2013-06-01	2013-06-01	0	4.17817	yes	40		0	yes	yes	no	No	No	No	No	No	Yes	No	36.1	90	110	80	26	97	0.4	wildtype			no	Premature discontinuation		0
	327	18	F	DP3+PMQ7	wt	pmq7	WT PQ7	2013-06-01	2013-06-02	1	4.17817	no	40		-7.5																		wildtype			no			0
	327	18	F	DP3+PMQ7	wt	pmq7	WT PQ7	2013-06-01	2013-06-03	2	4.17817	no	40		-7.5																		wildtype			no			0
	327	18	F	DP3+PMQ7	wt	pmq7	WT PQ7	2013-06-01	2013-06-04	3	4.17817	no	40		-7.5																		wildtype			no			0
	327	18	F	DP3+PMQ7	wt	pmq7	WT PQ7	2013-06-01	2013-06-05	4	4.17817	no	40		-5																		wildtype			no			0
	327	18	F	DP3+PMQ7	wt	pmq7	WT PQ7	2013-06-01	2013-06-06	5	4.17817	no	40		-12.5																		wildtype			no		1	0
	327	18	F	DP3+PMQ7	wt	pmq7	WT PQ7	2013-06-01	2013-06-07	6	4.17817	no	40		-5																		wildtype			no			0
	327	18	F	DP3+PMQ7	wt	pmq7	WT PQ7	2013-06-01	2013-06-08	7	4.17817	no	40		-5																		wildtype			no			0
	327	18	F	DP3+PMQ7	wt	pmq7	WT PQ7	2013-06-01	2013-06-16	14	4.17817	no	40	38	-5																		wildtype			no			0
yes	331	5	F	CQ3+PMQ14	wt	pmq14	WT PQ14	2013-06-04	2013-06-04	0	3.51799	no	30		0	yes	no	yes	No	No	No	No	No	No	No	36	100	90	60	24	99	0.4	wildtype			no	Complete fu	1	0
	331	5	F	CQ3+PMQ14	wt	pmq14	WT PQ14	2013-06-04	2013-06-05	1	3.51799	no	30		13.3333																		wildtype			no			0
	331	5	F	CQ3+PMQ14	wt	pmq14	WT PQ14	2013-06-04	2013-06-06	2	3.51799	no	30		10																		wildtype			no			0
	331	5	F	CQ3+PMQ14	wt	pmq14	WT PQ14	2013-06-04	2013-06-07	3	3.51799	no	30		16.6667																		wildtype			no			0
	331	5	F	CQ3+PMQ14	wt	pmq14	WT PQ14	2013-06-04	2013-06-08	4	3.51799	no	30		20																		wildtype			no			0
	331	5	F	CQ3+PMQ14	wt	pmq14	WT PQ14	2013-06-04	2013-06-09	5	3.51799	no	30		20																		wildtype			no			0
	331	5	F	CQ3+PMQ14	wt	pmq14	WT PQ14	2013-06-04	2013-06-10	6	3.51799	no	30		6.66667																		wildtype			no			0
	331	5	F	CQ3+PMQ14	wt	pmq14	WT PQ14	2013-06-04	2013-06-11	7	3.51799	no	30		13.3333																		wildtype			no			0
	331	5	F	CQ3+PMQ14	wt	pmq14	WT PQ14	2013-06-04	2013-06-18	14	3.51799	no	30	36	20																		wildtype			no			0
yes	340	14	F	DP3+PMQ14	wt	pmq14	WT PQ14	2013-06-10	2013-06-10	0	4.00208	yes	40		0	yes	yes	no	No	No	No	Yes	Yes	Yes	Yes	36.2	100	100	60	24	99	0.7	wildtype			no	Complete fu		0
	340	14	F	DP3+PMQ14	wt	pmq14	WT PQ14	2013-06-10	2013-06-11	1	4.00208	no	40		-12.5																		wildtype			no			0
	340	14	F	DP3+PMQ14	wt	pmq14	WT PQ14	2013-06-10	2013-06-12	2	4.00208	no	40		-20																		wildtype			no			0
	340	14	F	DP3+PMQ14	wt	pmq14	WT PQ14	2013-06-10	2013-06-13	3	4.00208	no	40		-20																		wildtype			no			0
	340	14	F	DP3+PMQ14	wt	pmq14	WT PQ14	2013-06-10	2013-06-14	4	4.00208	no	40		-22.5																		wildtype			no			1
	340	14	F	DP3+PMQ14	wt	pmq14	WT PQ14	2013-06-10	2013-06-15	5	4.00208	no	40		-30																		wildtype			no		1	0
	340	14	F	DP3+PMQ14	wt	pmq14	WT PQ14	2013-06-10	2013-06-16	6	4.00208	no	40		-27.5																		wildtype			no			0
	340	14	F	DP3+PMQ14	wt	pmq14	WT PQ14	2013-06-10	2013-06-17	7	4.00208	no	40		-20																		wildtype			no			0
	340	14	F	DP3+PMQ14	wt	pmq14	WT PQ14	2013-06-10	2013-06-24	14	4.00208	no	40	32	-20																		wildtype			no			0
yes	341	11	F	DP3+PMQ7	wt	pmq7	WT PQ7	2013-06-11	2013-06-11	0	3.41364	yes	37		0	yes	yes	no	No	No	No	Yes	Yes	Yes	Yes	37.7	110	100	60	26	99	0.5	wildtype			no	Premature discontinuation		0
	341	11	F	DP3+PMQ7	wt	pmq7	WT PQ7	2013-06-11	2013-06-12	1	3.41364	no	37		2.7027																		wildtype			no			0
	341	11	F	DP3+PMQ7	wt	pmq7	WT PQ7	2013-06-11	2013-06-13	2	3.41364	no	37		-2.7027																		wildtype			no			0
	341	11	F	DP3+PMQ7	wt	pmq7	WT PQ7	2013-06-11	2013-06-14	3	3.41364	no	37		0																		wildtype			no			0
	341	11	F	DP3+PMQ7	wt	pmq7	WT PQ7	2013-06-11	2013-06-15	4	3.41364	no	37		-8.10811																		wildtype			no		1	0
	341	11	F	DP3+PMQ7	wt	pmq7	WT PQ7	2013-06-11	2013-06-16	5	3.41364	no	37		-5.40541																		wildtype			no			0
	341	11	F	DP3+PMQ7	wt	pmq7	WT PQ7	2013-06-11	2013-06-17	6	3.41364	no	37		-8.10811																		wildtype			no		2	0
	341	11	F	DP3+PMQ7	wt	pmq7	WT PQ7	2013-06-11	2013-06-18	7	3.41364	no	37		-8.10811																		wildtype			no		3	0
yes	342	7	F	DP3+PMQ7	wt	pmq7	WT PQ7	2013-06-11	2013-06-11	0	3.15836	yes	38		0	yes	yes	yes	Yes	No	No	Yes	No	No	Yes	37.7	100	90	60	24	100	1	wildtype			no	Premature discontinuation		0
	342	7	F	DP3+PMQ7	wt	pmq7	WT PQ7	2013-06-11	2013-06-12	1	3.15836	no	38		5.26316																		wildtype			no			0
	342	7	F	DP3+PMQ7	wt	pmq7	WT PQ7	2013-06-11	2013-06-13	2	3.15836	no	38		-2.63158																		wildtype			no			0
	342	7	F	DP3+PMQ7	wt	pmq7	WT PQ7	2013-06-11	2013-06-14	3	3.15836	no	38		-7.89474																		wildtype			no			0
	342	7	F	DP3+PMQ7	wt	pmq7	WT PQ7	2013-06-11	2013-06-15	4	3.15836	no	38		-5.26316																		wildtype			no			0
	342	7	F	DP3+PMQ7	wt	pmq7	WT PQ7	2013-06-11	2013-06-16	5	3.15836	no	38		-5.26316																		wildtype			no			1
	342	7	F	DP3+PMQ7	wt	pmq7	WT PQ7	2013-06-11	2013-06-17	6	3.15836	no	38		-7.89474																		wildtype			no			0
	342	7	F	DP3+PMQ7	wt	pmq7	WT PQ7	2013-06-11	2013-06-18	7	3.15836	no	38		-10.5263																		wildtype			no		1	0
yes	343	40	F	DP3+PMQ14	wt	pmq14	WT PQ14	2013-06-12	2013-06-12	0	3.29754	yes	38		0	yes	yes	yes	No	Yes	No	Yes	No	Yes	Yes	37.7	88	110	70	24	99	1.3	wildtype			no	Complete fu		0
	343	40	F	DP3+PMQ14	wt	pmq14	WT PQ14	2013-06-12	2013-06-13	1	3.29754	no	38		-7.89474																		wildtype			no			0
	343	40	F	DP3+PMQ14	wt	pmq14	WT PQ14	2013-06-12	2013-06-14	2	3.29754	no	38		-10.5263																		wildtype			no			0
	343	40	F	DP3+PMQ14	wt	pmq14	WT PQ14	2013-06-12	2013-06-15	3	3.29754	no	38		-21.0526																		wildtype			no			0
	343	40	F	DP3+PMQ14	wt	pmq14	WT PQ14	2013-06-12	2013-06-16	4	3.29754	no	38		-18.4211																		wildtype			no			0
	343	40	F	DP3+PMQ14	wt	pmq14	WT PQ14	2013-06-12	2013-06-17	5	3.29754	no	38		-18.4211																		wildtype			no			0
	343	40	F	DP3+PMQ14	wt	pmq14	WT PQ14	2013-06-12	2013-06-18	6	3.29754	no	38		-18.4211																		wildtype			no			0
	343	40	F	DP3+PMQ14	wt	pmq14	WT PQ14	2013-06-12	2013-06-19	7	3.29754	no	38		-23.6842																		wildtype			no		1	0
	343	40	F	DP3+PMQ14	wt	pmq14	WT PQ14	2013-06-12	2013-06-26	14	3.29754	no	38	34	-10.5263																		wildtype			no			0
yes	344	28	F	DP3+PMQ7	wt	pmq7	WT PQ7	2013-06-15	2013-06-15	0	3.41896	yes	38		0	yes	yes	yes	No	No	Yes	Yes	No	Yes	Yes	37.4	88	110	60	24	98	0.8	wildtype			no	Premature discontinuation		1
	344	28	F	DP3+PMQ7	wt	pmq7	WT PQ7	2013-06-15	2013-06-16	1	3.41896	no	38		0																		wildtype			no			0
	344	28	F	DP3+PMQ7	wt	pmq7	WT PQ7	2013-06-15	2013-06-17	2	3.41896	no	38		-5.26316																		wildtype			no			0
	344	28	F	DP3+PMQ7	wt	pmq7	WT PQ7	2013-06-15	2013-06-18	3	3.41896	no	38		-7.89474																		wildtype			no			0
	344	28	F	DP3+PMQ7	wt	pmq7	WT PQ7	2013-06-15	2013-06-19	4	3.41896	no	38		-13.1579																		wildtype			no		1	0
	344	28	F	DP3+PMQ7	wt	pmq7	WT PQ7	2013-06-15	2013-06-20	5	3.41896	no	38		-5.26316																		wildtype			no			0
	344	28	F	DP3+PMQ7	wt	pmq7	WT PQ7	2013-06-15	2013-06-21	6	3.41896	no	38		-5.26316																		wildtype			no			0
	344	28	F	DP3+PMQ7	wt	pmq7	WT PQ7	2013-06-15	2013-06-22	7	3.41896	no	38		-2.63158																		wildtype			no			0
	344	28	F	DP3+PMQ7	wt	pmq7	WT PQ7	2013-06-15	2013-06-29	14	3.41896	no	38	39	2.63158																		wildtype			no			0
yes	350	55	F	CQ3+PMQ14	wt	pmq14	WT PQ14	2013-06-19	2013-06-19	0	3.83759	yes	38		0	yes	yes	no	No	No	No	No	No	Yes	No	37.3	68	100	60	22	99	0.6	wildtype	69.7736	65.3192	no	Complete fu		0	1
	350	55	F	CQ3+PMQ14	wt	pmq14	WT PQ14	2013-06-19	2013-06-20	1	3.83759	no	38		-15.7895																		wildtype	69.7736	65.3192	no		1	0	2
	350	55	F	CQ3+PMQ14	wt	pmq14	WT PQ14	2013-06-19	2013-06-21	2	3.83759	no	38		-7.89474																		wildtype	69.7736	65.3192	no			0	3
	350	55	F	CQ3+PMQ14	wt	pmq14	WT PQ14	2013-06-19	2013-06-22	3	3.83759	no	38		-5.26316																		wildtype	69.7736	65.3192	no			0	4
	350	55	F	CQ3+PMQ14	wt	pmq14	WT PQ14	2013-06-19	2013-06-23	4	3.83759	no	38		0																		wildtype	69.7736	65.3192	no			0	5
	350	55	F	CQ3+PMQ14	wt	pmq14	WT PQ14	2013-06-19	2013-06-24	5	3.83759	no	38		2.63158																		wildtype	69.7736	65.3192	no			0	6
	350	55	F	CQ3+PMQ14	wt	pmq14	WT PQ14	2013-06-19	2013-06-25	6	3.83759	no	38		2.63158																		wildtype	69.7736	65.3192	no			0	7
	350	55	F	CQ3+PMQ14	wt	pmq14	WT PQ14	2013-06-19	2013-06-26	7	3.83759	no	38		7.89474																		wildtype	69.7736	65.3192	no			0	8
	350	55	F	CQ3+PMQ14	wt	pmq14	WT PQ14	2013-06-19	2013-07-03	14	3.83759	no	38	38	0																		wildtype	69.7736	65.3192	no			0	9
yes	353	22	F	DP3+PMQ14	wt	pmq14	WT PQ14	2013-06-21	2013-06-21	0	4.40002	yes	40		0	yes	yes	no	No	No	No	No	No	Yes	No	37.2	82	100	70	22	99	1.7	wildtype	83.4887	84.719	no	Complete fu		0	1
	353	22	F	DP3+PMQ14	wt	pmq14	WT PQ14	2013-06-21	2013-06-22	1	4.40002	no	40		0																		wildtype	83.4887	84.719	no			0	2
	353	22	F	DP3+PMQ14	wt	pmq14	WT PQ14	2013-06-21	2013-06-23	2	4.40002	no	40		-7.5																		wildtype	83.4887	84.719	no			0	3
	353	22	F	DP3+PMQ14	wt	pmq14	WT PQ14	2013-06-21	2013-06-24	3	4.40002	no	40		-10																		wildtype	83.4887	84.719	no			0	4
	353	22	F	DP3+PMQ14	wt	pmq14	WT PQ14	2013-06-21	2013-06-25	4	4.40002	no	40		-7.5																		wildtype	83.4887	84.719	no			0	5
	353	22	F	DP3+PMQ14	wt	pmq14	WT PQ14	2013-06-21	2013-06-26	5	4.40002	no	40		-15																		wildtype	83.4887	84.719	no		1	1	6
	353	22	F	DP3+PMQ14	wt	pmq14	WT PQ14	2013-06-21	2013-06-27	6	4.40002	no	40		-12.5																		wildtype	83.4887	84.719	no			0	7
	353	22	F	DP3+PMQ14	wt	pmq14	WT PQ14	2013-06-21	2013-06-28	7	4.40002	no	40		-7.5																		wildtype	83.4887	84.719	no			0	8
	353	22	F	DP3+PMQ14	wt	pmq14	WT PQ14	2013-06-21	2013-07-05	14	4.40002	no	40	34	-15																		wildtype	83.4887	84.719	no		2	0	9
yes	354	14	F	DP3+PMQ14	wt	pmq14	WT PQ14	2013-06-22	2013-06-22	0	2.63548	no	39		0	yes	yes	no	No	No	No	No	No	No	No	37.2	82	100	80	24	99	0.8	wildtype			no	Premature discontinuation		0
	354	14	F	DP3+PMQ14	wt	pmq14	WT PQ14	2013-06-22	2013-06-23	1	2.63548	no	39		0																		wildtype			no			0
	354	14	F	DP3+PMQ14	wt	pmq14	WT PQ14	2013-06-22	2013-06-24	2	2.63548	no	39		0																		wildtype			no			0
	354	14	F	DP3+PMQ14	wt	pmq14	WT PQ14	2013-06-22	2013-06-25	3	2.63548	no	39		-5.12821																		wildtype			no			0
	354	14	F	DP3+PMQ14	wt	pmq14	WT PQ14	2013-06-22	2013-06-26	4	2.63548	no	39		-10.2564																		wildtype			no			0
	354	14	F	DP3+PMQ14	wt	pmq14	WT PQ14	2013-06-22	2013-06-27	5	2.63548	no	39		-12.8205																		wildtype			no			0
	354	14	F	DP3+PMQ14	wt	pmq14	WT PQ14	2013-06-22	2013-06-28	6	2.63548	no	39		-12.8205																		wildtype			no			0
	354	14	F	DP3+PMQ14	wt	pmq14	WT PQ14	2013-06-22	2013-06-29	7	2.63548	no	39		-12.8205																		wildtype			no			0
	354	14	F	DP3+PMQ14	wt	pmq14	WT PQ14	2013-06-22	2013-07-06	14	2.63548	no	39	33	-15.3846																		wildtype			no		1	0
yes	358	25	F	CQ3+PMQ7	wt	pmq7	WT PQ7	2013-06-24	2013-06-24	0	3.91845	yes	34		0	yes	yes	no	No	No	No	No	No	No	No	36.5	80	100	50	24	99	99.9	wildtype			no	Complete fu		0
	358	25	F	CQ3+PMQ7	wt	pmq7	WT PQ7	2013-06-24	2013-06-25	1	3.91845	no	34		0																		wildtype			no			0
	358	25	F	CQ3+PMQ7	wt	pmq7	WT PQ7	2013-06-24	2013-06-26	2	3.91845	no	34		2.94118																		wildtype			no			1
	358	25	F	CQ3+PMQ7	wt	pmq7	WT PQ7	2013-06-24	2013-06-27	3	3.91845	no	34		8.82353																		wildtype			no			0
	358	25	F	CQ3+PMQ7	wt	pmq7	WT PQ7	2013-06-24	2013-06-28	4	3.91845	no	34		0																		wildtype			no			0
	358	25	F	CQ3+PMQ7	wt	pmq7	WT PQ7	2013-06-24	2013-06-29	5	3.91845	no	34		5.88235																		wildtype			no			0
	358	25	F	CQ3+PMQ7	wt	pmq7	WT PQ7	2013-06-24	2013-06-30	6	3.91845	no	34		-2.94118																		wildtype			no		1	0
	358	25	F	CQ3+PMQ7	wt	pmq7	WT PQ7	2013-06-24	2013-07-01	7	3.91845	no	34		-2.94118																		wildtype			no		2	0
	358	25	F	CQ3+PMQ7	wt	pmq7	WT PQ7	2013-06-24	2013-07-08	14	3.91845	no	34	36	5.88235																		wildtype			no			0
yes	366	28	F	CQ3+PMQ14	wt	pmq14	WT PQ14	2013-06-26	2013-06-26	0	3.96076	yes	33		0	yes	yes	no	Yes	No	No	Yes	Yes	Yes	No	37.4	78	100	70	22	99	0.8	wildtype			no	Complete fu		0
	366	28	F	CQ3+PMQ14	wt	pmq14	WT PQ14	2013-06-26	2013-06-27	1	3.96076	yes	33		33.3333																		wildtype			no			0
	366	28	F	CQ3+PMQ14	wt	pmq14	WT PQ14	2013-06-26	2013-06-28	2	3.96076	no	33		9.09091																		wildtype			no			0
	366	28	F	CQ3+PMQ14	wt	pmq14	WT PQ14	2013-06-26	2013-06-29	3	3.96076	no	33		9.09091																		wildtype			no			0
	366	28	F	CQ3+PMQ14	wt	pmq14	WT PQ14	2013-06-26	2013-06-30	4	3.96076	no	33		15.1515																		wildtype			no			0
	366	28	F	CQ3+PMQ14	wt	pmq14	WT PQ14	2013-06-26	2013-07-01	5	3.96076	no	33		9.09091																		wildtype			no			0
	366	28	F	CQ3+PMQ14	wt	pmq14	WT PQ14	2013-06-26	2013-07-02	6	3.96076	no	33		-3.0303																		wildtype			no		1	0
	366	28	F	CQ3+PMQ14	wt	pmq14	WT PQ14	2013-06-26	2013-07-03	7	3.96076	no	33		6.06061																		wildtype			no			0
	366	28	F	CQ3+PMQ14	wt	pmq14	WT PQ14	2013-06-26	2013-07-10	14	3.96076	no	33	36	9.09091																		wildtype			no			0
yes	371	5	F	DP3+PMQ7	wt	pmq7	WT PQ7	2013-06-27	2013-06-27	0	4.48816	yes	35		0	yes	yes	yes	No	No	Yes	Yes	No	Yes	No	36.2	102	90	60	26	100	0.4	wildtype			no	Premature discontinuation		0
	371	5	F	DP3+PMQ7	wt	pmq7	WT PQ7	2013-06-27	2013-06-28	1	4.48816	no	35		-22.8571																		wildtype			no		1	0
	371	5	F	DP3+PMQ7	wt	pmq7	WT PQ7	2013-06-27	2013-06-29	2	4.48816	no	35		-20																		wildtype			no			0
	371	5	F	DP3+PMQ7	wt	pmq7	WT PQ7	2013-06-27	2013-06-30	3	4.48816	no	35		-17.1429																		wildtype			no			0
	371	5	F	DP3+PMQ7	wt	pmq7	WT PQ7	2013-06-27	2013-07-01	4	4.48816	no	35		-20																		wildtype			no			0
	371	5	F	DP3+PMQ7	wt	pmq7	WT PQ7	2013-06-27	2013-07-02	5	4.48816	no	35		-17.1429																		wildtype			no			0
	371	5	F	DP3+PMQ7	wt	pmq7	WT PQ7	2013-06-27	2013-07-03	6	4.48816	no	35		-14.2857																		wildtype			no			0
	371	5	F	DP3+PMQ7	wt	pmq7	WT PQ7	2013-06-27	2013-07-04	7	4.48816	no	35		-8.57143																		wildtype			no			0
	371	5	F	DP3+PMQ7	wt	pmq7	WT PQ7	2013-06-27	2013-07-11	14	4.48816	no	35	35	0																		wildtype			no			0
yes	373	46	F	DP3+PMQ7	wt	pmq7	WT PQ7	2013-06-29	2013-06-29	0	4.25735	yes	36		0	yes	yes	no	No	No	No	Yes	No	Yes	Yes	36	76	100	70	20	100	0.8	wildtype			no	Premature discontinuation		0
	373	46	F	DP3+PMQ7	wt	pmq7	WT PQ7	2013-06-29	2013-06-30	1	4.25735	no	36		-5.55556																		wildtype			no			0
	373	46	F	DP3+PMQ7	wt	pmq7	WT PQ7	2013-06-29	2013-07-01	2	4.25735	no	36		-11.1111																		wildtype			no			0
	373	46	F	DP3+PMQ7	wt	pmq7	WT PQ7	2013-06-29	2013-07-02	3	4.25735	no	36		-13.8889																		wildtype			no		1	0
	373	46	F	DP3+PMQ7	wt	pmq7	WT PQ7	2013-06-29	2013-07-03	4	4.25735	no	36		-2.77778																		wildtype			no			0
	373	46	F	DP3+PMQ7	wt	pmq7	WT PQ7	2013-06-29	2013-07-04	5	4.25735	no	36		-5.55556																		wildtype			no			0
	373	46	F	DP3+PMQ7	wt	pmq7	WT PQ7	2013-06-29	2013-07-05	6	4.25735	no	36		0																		wildtype			no			0
	373	46	F	DP3+PMQ7	wt	pmq7	WT PQ7	2013-06-29	2013-07-06	7	4.25735	no	36		-8.33333																		wildtype			no			0
	373	46	F	DP3+PMQ7	wt	pmq7	WT PQ7	2013-06-29	2013-07-13	14	4.25735	no	36	33	-8.33333																		wildtype			no			0
yes	380	39	F	CQ3+PMQ14	wt	pmq14	WT PQ14	2013-07-05	2013-07-05	0	3.80618	yes	34		0	yes	yes	yes	Yes	Yes	No	Yes	No	Yes	Yes	38.4	96	90	60	28	99	0.3	wildtype			no	Premature discontinuation		0
	380	39	F	CQ3+PMQ14	wt	pmq14	WT PQ14	2013-07-05	2013-07-06	1	3.80618	no	34		0																		wildtype			no			0
	380	39	F	CQ3+PMQ14	wt	pmq14	WT PQ14	2013-07-05	2013-07-07	2	3.80618	no	34		-5.88235																		wildtype			no			0
	380	39	F	CQ3+PMQ14	wt	pmq14	WT PQ14	2013-07-05	2013-07-08	3	3.80618	no	34		-8.82353																		wildtype			no		1	0
	380	39	F	CQ3+PMQ14	wt	pmq14	WT PQ14	2013-07-05	2013-07-09	4	3.80618	no	34		-5.88235																		wildtype			no			0
	380	39	F	CQ3+PMQ14	wt	pmq14	WT PQ14	2013-07-05	2013-07-10	5	3.80618	no	34		-2.94118																		wildtype			no			0
	380	39	F	CQ3+PMQ14	wt	pmq14	WT PQ14	2013-07-05	2013-07-11	6	3.80618	no	34		-2.94118																		wildtype			no			0
	380	39	F	CQ3+PMQ14	wt	pmq14	WT PQ14	2013-07-05	2013-07-12	7	3.80618	no	34		2.94118																		wildtype			no			0
	380	39	F	CQ3+PMQ14	wt	pmq14	WT PQ14	2013-07-05	2013-07-19	14	3.80618	no	34	34	0																		wildtype			no			0
yes	384	12	F	CQ3+PMQ14	wt	pmq14	WT PQ14	2013-07-05	2013-07-05	0	3.31133	yes	34		0	yes	yes	no	No	No	No	No	No	No	No	36.6	78	90	50	22	97	2	wildtype			no	Complete fu	1	0
	384	12	F	CQ3+PMQ14	wt	pmq14	WT PQ14	2013-07-05	2013-07-06	1	3.31133	yes	34		5.88235																		wildtype			no			0
	384	12	F	CQ3+PMQ14	wt	pmq14	WT PQ14	2013-07-05	2013-07-07	2	3.31133	no	34		2.94118																		wildtype			no			0
	384	12	F	CQ3+PMQ14	wt	pmq14	WT PQ14	2013-07-05	2013-07-08	3	3.31133	no	34		2.94118																		wildtype			no			0
	384	12	F	CQ3+PMQ14	wt	pmq14	WT PQ14	2013-07-05	2013-07-09	4	3.31133	no	34		5.88235																		wildtype			no			0
	384	12	F	CQ3+PMQ14	wt	pmq14	WT PQ14	2013-07-05	2013-07-10	5	3.31133	no	34		11.7647																		wildtype			no			0
	384	12	F	CQ3+PMQ14	wt	pmq14	WT PQ14	2013-07-05	2013-07-11	6	3.31133	no	34		8.82353																		wildtype			no			0
	384	12	F	CQ3+PMQ14	wt	pmq14	WT PQ14	2013-07-05	2013-07-12	7	3.31133	no	34		8.82353																		wildtype			no			0
	384	12	F	CQ3+PMQ14	wt	pmq14	WT PQ14	2013-07-05	2013-07-19	14	3.31133	no	34	36	5.88235																		wildtype			no			0
yes	388	18	F	CQ3+PMQ7	wt	pmq7	WT PQ7	2013-07-08	2013-07-08	0	3.41364	yes	37		0	yes	yes	no	No	No	No	Yes	No	Yes	No	36.5	86	110	70	22	99	0.8	wildtype			no	Complete fu		0
	388	18	F	CQ3+PMQ7	wt	pmq7	WT PQ7	2013-07-08	2013-07-09	1	3.41364	yes	37		-2.7027																		wildtype			no		1	0
	388	18	F	CQ3+PMQ7	wt	pmq7	WT PQ7	2013-07-08	2013-07-10	2	3.41364	no	37		10.8108																		wildtype			no			0
	388	18	F	CQ3+PMQ7	wt	pmq7	WT PQ7	2013-07-08	2013-07-11	3	3.41364	no	37		5.40541																		wildtype			no			0
	388	18	F	CQ3+PMQ7	wt	pmq7	WT PQ7	2013-07-08	2013-07-12	4	3.41364	no	37		2.7027																		wildtype			no			0
	388	18	F	CQ3+PMQ7	wt	pmq7	WT PQ7	2013-07-08	2013-07-13	5	3.41364	no	37		5.40541																		wildtype			no			0
	388	18	F	CQ3+PMQ7	wt	pmq7	WT PQ7	2013-07-08	2013-07-14	6	3.41364	no	37		8.10811																		wildtype			no			0
	388	18	F	CQ3+PMQ7	wt	pmq7	WT PQ7	2013-07-08	2013-07-15	7	3.41364	no	37		8.10811																		wildtype			no			0
	388	18	F	CQ3+PMQ7	wt	pmq7	WT PQ7	2013-07-08	2013-07-22	14	3.41364	no	37	39	5.40541																		wildtype			no			0
yes	397	4	F	CQ3+PMQ14	wt	pmq14	WT PQ14	2013-07-11	2013-07-11	0	4.69005	yes	30		0	yes	yes	yes	Yes	No	Yes	Yes	No	No	No	40.1	110	90	60	31	0	1.1	wildtype			no	Premature discontinuation		0
	397	4	F	CQ3+PMQ14	wt	pmq14	WT PQ14	2013-07-11	2013-07-12	1	4.69005	yes	30		0																		wildtype			no			0
	397	4	F	CQ3+PMQ14	wt	pmq14	WT PQ14	2013-07-11	2013-07-13	2	4.69005	no	30		0																		wildtype			no			0
	397	4	F	CQ3+PMQ14	wt	pmq14	WT PQ14	2013-07-11	2013-07-14	3	4.69005	no	30		-3.33333																		wildtype			no		1	0
	397	4	F	CQ3+PMQ14	wt	pmq14	WT PQ14	2013-07-11	2013-07-15	4	4.69005	no	30		3.33333																		wildtype			no			0
yes	398	34	F	DP3+PMQ7	wt	pmq7	WT PQ7	2013-07-11	2013-07-11	0	3.06145	no	42		0	yes	yes	no	Yes	Yes	No	Yes	No	Yes	No	37.5	78	90	60	22	99	1.1	wildtype			no	Complete fu		0
	398	34	F	DP3+PMQ7	wt	pmq7	WT PQ7	2013-07-11	2013-07-12	1	3.06145	no	42		-2.38095																		wildtype			no			0
	398	34	F	DP3+PMQ7	wt	pmq7	WT PQ7	2013-07-11	2013-07-13	2	3.06145	no	42		-4.7619																		wildtype			no			0
	398	34	F	DP3+PMQ7	wt	pmq7	WT PQ7	2013-07-11	2013-07-14	3	3.06145	no	42		-11.9048																		wildtype			no			0
	398	34	F	DP3+PMQ7	wt	pmq7	WT PQ7	2013-07-11	2013-07-15	4	3.06145	no	42		-14.2857																		wildtype			no			0
	398	34	F	DP3+PMQ7	wt	pmq7	WT PQ7	2013-07-11	2013-07-16	5	3.06145	no	42		-19.0476																		wildtype			no			0
	398	34	F	DP3+PMQ7	wt	pmq7	WT PQ7	2013-07-11	2013-07-17	6	3.06145	no	42		-16.6667																		wildtype			no			0
	398	34	F	DP3+PMQ7	wt	pmq7	WT PQ7	2013-07-11	2013-07-18	7	3.06145	no	42		-14.2857																		wildtype			no			0
	398	34	F	DP3+PMQ7	wt	pmq7	WT PQ7	2013-07-11	2013-07-25	14	3.06145	no	42	33	-21.4286																		wildtype			no		1	0
yes	404	38	F	CQ3+PMQ7	hetero	pmq7	Het PQ7	2013-07-15	2013-07-15	0	3.35025	yes	37		0	yes	yes	no	No	No	No	No	No	No	No	37.2	80	100	80	20	99	0.9	hetero	67.8092	72.1411	no	Complete fu		0	1
	404	38	F	CQ3+PMQ7	hetero	pmq7	Het PQ7	2013-07-15	2013-07-16	1	3.35025	no	37		-2.7027																		hetero	67.8092	72.1411	no			0	2
	404	38	F	CQ3+PMQ7	hetero	pmq7	Het PQ7	2013-07-15	2013-07-17	2	3.35025	no	37		-5.40541																		hetero	67.8092	72.1411	no			0	3
	404	38	F	CQ3+PMQ7	hetero	pmq7	Het PQ7	2013-07-15	2013-07-18	3	3.35025	no	37		0																		hetero	67.8092	72.1411	no			0	4
	404	38	F	CQ3+PMQ7	hetero	pmq7	Het PQ7	2013-07-15	2013-07-19	4	3.35025	no	37		-8.10811																		hetero	67.8092	72.1411	no			0	5
	404	38	F	CQ3+PMQ7	hetero	pmq7	Het PQ7	2013-07-15	2013-07-20	5	3.35025	no	37		-5.40541																		hetero	67.8092	72.1411	no			0	6
	404	38	F	CQ3+PMQ7	hetero	pmq7	Het PQ7	2013-07-15	2013-07-21	6	3.35025	no	37		-8.10811																		hetero	67.8092	72.1411	no			0	7
	404	38	F	CQ3+PMQ7	hetero	pmq7	Het PQ7	2013-07-15	2013-07-22	7	3.35025	no	37		-18.9189																		hetero	67.8092	72.1411	no		1	0	8
	404	38	F	CQ3+PMQ7	hetero	pmq7	Het PQ7	2013-07-15	2013-07-29	14	3.35025	no	37	34	-8.10811																		hetero	67.8092	72.1411	no			0	9
yes	409	6	F	DP3+PMQ7	hetero	pmq7	Het PQ7	2013-07-18	2013-07-18	0	3.96822	yes	37		0	yes	yes	no	No	No	Yes	No	No	Yes	No	36.9	106	90	60	24	98	0.5	hetero			no	Premature discontinuation		0
	409	6	F	DP3+PMQ7	hetero	pmq7	Het PQ7	2013-07-18	2013-07-19	1	3.96822	no	37		-5.40541																		hetero			no			0
	409	6	F	DP3+PMQ7	hetero	pmq7	Het PQ7	2013-07-18	2013-07-20	2	3.96822	no	37		-16.2162																		hetero			no			0
	409	6	F	DP3+PMQ7	hetero	pmq7	Het PQ7	2013-07-18	2013-07-21	3	3.96822	no	37		-21.6216																		hetero			no			1
	409	6	F	DP3+PMQ7	hetero	pmq7	Het PQ7	2013-07-18	2013-07-22	4	3.96822	no	37		-32.4324																		hetero			no		1	0
	409	6	F	DP3+PMQ7	hetero	pmq7	Het PQ7	2013-07-18	2013-07-23	5	3.96822	no	37		-32.4324																		hetero			no		2	1
	409	6	F	DP3+PMQ7	hetero	pmq7	Het PQ7	2013-07-18	2013-07-24	6	3.96822	no	37		-32.4324																		hetero			no		3	0
	409	6	F	DP3+PMQ7	hetero	pmq7	Het PQ7	2013-07-18	2013-07-25	7	3.96822	no	37		-27.027																		hetero			no			0
yes	410	34	F	DP3+PMQ14	hetero	pmq14	Het PQ14	2013-07-20	2013-07-20	0	3.81265	yes	32		0	yes	yes	no	No	No	No	No	No	Yes	No	38.6	92	120	80	20	98	0.7	hetero			no	Premature discontinuation		1
	410	34	F	DP3+PMQ14	hetero	pmq14	Het PQ14	2013-07-20	2013-07-21	1	3.81265	yes	32		6.25																		hetero			no			0
	410	34	F	DP3+PMQ14	hetero	pmq14	Het PQ14	2013-07-20	2013-07-22	2	3.81265	no	32		-6.25																		hetero			no			0
	410	34	F	DP3+PMQ14	hetero	pmq14	Het PQ14	2013-07-20	2013-07-23	3	3.81265	no	32		-15.625																		hetero			no			0
	410	34	F	DP3+PMQ14	hetero	pmq14	Het PQ14	2013-07-20	2013-07-24	4	3.81265	no	32		-18.75																		hetero			no			0
	410	34	F	DP3+PMQ14	hetero	pmq14	Het PQ14	2013-07-20	2013-07-25	5	3.81265	no	32		-15.625																		hetero			no			0
	410	34	F	DP3+PMQ14	hetero	pmq14	Het PQ14	2013-07-20	2013-07-26	6	3.81265	no	32		-21.875																		hetero			no		1	0
	410	34	F	DP3+PMQ14	hetero	pmq14	Het PQ14	2013-07-20	2013-07-27	7	3.81265	no	32		-21.875																		hetero			no		2	0
	410	34	F	DP3+PMQ14	hetero	pmq14	Het PQ14	2013-07-20	2013-08-03	14	3.81265	no	32	28	-12.5																		hetero			no			0
yes	412	21	F	CQ3+PMQ14	wt	pmq14	WT PQ14	2013-07-22	2013-07-22	0	2.86688	yes	32		0	yes	yes	no	No	No	No	No	No	Yes	No	36.9	72	110	60	20	99	0.9	wildtype	89.6298	101.172	no	Complete fu	1	0	1
	412	21	F	CQ3+PMQ14	wt	pmq14	WT PQ14	2013-07-22	2013-07-23	1	2.86688	no	32		9.375																		wildtype	89.6298	101.172	no			0	2
	412	21	F	CQ3+PMQ14	wt	pmq14	WT PQ14	2013-07-22	2013-07-24	2	2.86688	no	32		15.625																		wildtype	89.6298	101.172	no			0	3
	412	21	F	CQ3+PMQ14	wt	pmq14	WT PQ14	2013-07-22	2013-07-25	3	2.86688	no	32		12.5																		wildtype	89.6298	101.172	no			0	4
	412	21	F	CQ3+PMQ14	wt	pmq14	WT PQ14	2013-07-22	2013-07-26	4	2.86688	no	32		18.75																		wildtype	89.6298	101.172	no			0	5
	412	21	F	CQ3+PMQ14	wt	pmq14	WT PQ14	2013-07-22	2013-07-27	5	2.86688	no	32		18.75																		wildtype	89.6298	101.172	no			0	6
	412	21	F	CQ3+PMQ14	wt	pmq14	WT PQ14	2013-07-22	2013-07-28	6	2.86688	no	32		21.875																		wildtype	89.6298	101.172	no			0	7
	412	21	F	CQ3+PMQ14	wt	pmq14	WT PQ14	2013-07-22	2013-07-29	7	2.86688	no	32		12.5																		wildtype	89.6298	101.172	no			0	8
yes	413	48	F	CQ3+PMQ14	wt	pmq14	WT PQ14	2013-07-23	2013-07-23	0	3.49192	yes	36		0	yes	yes	no	No	No	No	Yes	Yes	Yes	No	40	80	90	60	24	98	0.8	wildtype			no	Premature discontinuation		0
	413	48	F	CQ3+PMQ14	wt	pmq14	WT PQ14	2013-07-23	2013-07-24	1	3.49192	yes	36		0																		wildtype			no			0
	413	48	F	CQ3+PMQ14	wt	pmq14	WT PQ14	2013-07-23	2013-07-25	2	3.49192	no	36		-2.77778																		wildtype			no			0
	413	48	F	CQ3+PMQ14	wt	pmq14	WT PQ14	2013-07-23	2013-07-26	3	3.49192	no	36		-8.33333																		wildtype			no			0
	413	48	F	CQ3+PMQ14	wt	pmq14	WT PQ14	2013-07-23	2013-07-27	4	3.49192	no	36		-19.4444																		wildtype			no		1	0
	413	48	F	CQ3+PMQ14	wt	pmq14	WT PQ14	2013-07-23	2013-07-28	5	3.49192	no	36		-19.4444																		wildtype			no		2	0
	413	48	F	CQ3+PMQ14	wt	pmq14	WT PQ14	2013-07-23	2013-07-29	6	3.49192	no	36		-16.6667																		wildtype			no			0
	413	48	F	CQ3+PMQ14	wt	pmq14	WT PQ14	2013-07-23	2013-08-06	14	3.49192	no	36	29	-19.4444																		wildtype			no		3	0
yes	417	28	F	DP3+PMQ14	wt	pmq14	WT PQ14	2013-07-26	2013-07-26	0	2.24551	no	44		0	yes	yes	no	No	No	No	Yes	No	Yes	No	37.2	86	100	70	20	98	1	wildtype			no	Premature discontinuation		0
	417	28	F	DP3+PMQ14	wt	pmq14	WT PQ14	2013-07-26	2013-07-27	1	2.24551	no	44		-6.81818																		wildtype			no			0
	417	28	F	DP3+PMQ14	wt	pmq14	WT PQ14	2013-07-26	2013-07-28	2	2.24551	no	44		-9.09091																		wildtype			no			0
	417	28	F	DP3+PMQ14	wt	pmq14	WT PQ14	2013-07-26	2013-07-29	3	2.24551	no	44		-9.09091																		wildtype			no			0
	417	28	F	DP3+PMQ14	wt	pmq14	WT PQ14	2013-07-26	2013-07-30	4	2.24551	no	44		-11.3636																		wildtype			no		1	0
	417	28	F	DP3+PMQ14	wt	pmq14	WT PQ14	2013-07-26	2013-07-31	5	2.24551	no	44		-6.81818																		wildtype			no			0
	417	28	F	DP3+PMQ14	wt	pmq14	WT PQ14	2013-07-26	2013-08-01	6	2.24551	no	44		-6.81818																		wildtype			no			1
	417	28	F	DP3+PMQ14	wt	pmq14	WT PQ14	2013-07-26	2013-08-02	7	2.24551	no	44		-9.09091																		wildtype			no			0
	417	28	F	DP3+PMQ14	wt	pmq14	WT PQ14	2013-07-26	2013-08-09	14	2.24551	no	44	42	-4.54545																		wildtype			no			0
yes	421	9	F	DP3+PMQ7	wt	pmq7	WT PQ7	2013-08-12	2013-08-12	0	2.77232	yes	35		0	yes	yes	yes	Yes	No	No	Yes	No	No	No	37.2	92	90	60	24	99	0.5	wildtype			no	Complete fu		0
	421	9	F	DP3+PMQ7	wt	pmq7	WT PQ7	2013-08-12	2013-08-13	1	2.77232	no	35		5.71429																		wildtype			no			0
	421	9	F	DP3+PMQ7	wt	pmq7	WT PQ7	2013-08-12	2013-08-14	2	2.77232	no	35		-2.85714																		wildtype			no			0
	421	9	F	DP3+PMQ7	wt	pmq7	WT PQ7	2013-08-12	2013-08-15	3	2.77232	no	35		-8.57143																		wildtype			no		1	0
	421	9	F	DP3+PMQ7	wt	pmq7	WT PQ7	2013-08-12	2013-08-16	4	2.77232	no	35		2.85714																		wildtype			no			0
	421	9	F	DP3+PMQ7	wt	pmq7	WT PQ7	2013-08-12	2013-08-17	5	2.77232	no	35		-2.85714																		wildtype			no			0
	421	9	F	DP3+PMQ7	wt	pmq7	WT PQ7	2013-08-12	2013-08-18	6	2.77232	no	35		-5.71429																		wildtype			no			0
	421	9	F	DP3+PMQ7	wt	pmq7	WT PQ7	2013-08-12	2013-08-19	7	2.77232	no	35		-5.71429																		wildtype			no			0
	421	9	F	DP3+PMQ7	wt	pmq7	WT PQ7	2013-08-12	2013-08-26	14	2.77232	no	35	35	0																		wildtype			no			0
yes	424	20	F	CQ3+PMQ7	wt	pmq7	WT PQ7	2013-08-13	2013-08-13	0	3.66652	yes	37		0	yes	yes	no	No	No	No	No	No	Yes	No	39.2	84	100	70	22	98	0.9	wildtype			no	Premature discontinuation		0
	424	20	F	CQ3+PMQ7	wt	pmq7	WT PQ7	2013-08-13	2013-08-14	1	3.66652	no	37		2.7027																		wildtype			no			0
	424	20	F	CQ3+PMQ7	wt	pmq7	WT PQ7	2013-08-13	2013-08-15	2	3.66652	no	37		-13.5135																		wildtype			no		1	0
	424	20	F	CQ3+PMQ7	wt	pmq7	WT PQ7	2013-08-13	2013-08-16	3	3.66652	no	37		-10.8108																		wildtype			no			0
	424	20	F	CQ3+PMQ7	wt	pmq7	WT PQ7	2013-08-13	2013-08-17	4	3.66652	no	37		-5.40541																		wildtype			no			0
	424	20	F	CQ3+PMQ7	wt	pmq7	WT PQ7	2013-08-13	2013-08-18	5	3.66652	no	37		-2.7027																		wildtype			no			0
	424	20	F	CQ3+PMQ7	wt	pmq7	WT PQ7	2013-08-13	2013-08-19	6	3.66652	no	37		-2.7027																		wildtype			no			0
	424	20	F	CQ3+PMQ7	wt	pmq7	WT PQ7	2013-08-13	2013-08-20	7	3.66652	no	37		0																		wildtype			no			0
	424	20	F	CQ3+PMQ7	wt	pmq7	WT PQ7	2013-08-13	2013-08-27	14	3.66652	no	37	35	-5.40541																		wildtype			no			0
yes	425	21	F	CQ3+PMQ14	hetero	pmq14	Het PQ14	2013-08-14	2013-08-14	0	3.47363	yes	30		0	yes	yes	no	No	No	No	No	No	Yes	No	39.3	90	120	60	22	98	0.7	hetero	63.5153	53.708	no	Complete fu		0	1
	425	21	F	CQ3+PMQ14	hetero	pmq14	Het PQ14	2013-08-14	2013-08-15	1	3.47363	no	30		0																		hetero	63.5153	53.708	no			0	2
	425	21	F	CQ3+PMQ14	hetero	pmq14	Het PQ14	2013-08-14	2013-08-16	2	3.47363	no	30		0																		hetero	63.5153	53.708	no			0	3
	425	21	F	CQ3+PMQ14	hetero	pmq14	Het PQ14	2013-08-14	2013-08-17	3	3.47363	no	30		0																		hetero	63.5153	53.708	no			0	4
	425	21	F	CQ3+PMQ14	hetero	pmq14	Het PQ14	2013-08-14	2013-08-18	4	3.47363	no	30		3.33333																		hetero	63.5153	53.708	no			0	5
	425	21	F	CQ3+PMQ14	hetero	pmq14	Het PQ14	2013-08-14	2013-08-19	5	3.47363	no	30		3.33333																		hetero	63.5153	53.708	no			0	6
	425	21	F	CQ3+PMQ14	hetero	pmq14	Het PQ14	2013-08-14	2013-08-20	6	3.47363	no	30		-6.66667																		hetero	63.5153	53.708	no			0	7
	425	21	F	CQ3+PMQ14	hetero	pmq14	Het PQ14	2013-08-14	2013-08-21	7	3.47363	no	30		-13.3333																		hetero	63.5153	53.708	no		1	0	8
	425	21	F	CQ3+PMQ14	hetero	pmq14	Het PQ14	2013-08-14	2013-08-28	14	3.47363	no	30	27	-10																		hetero	63.5153	53.708	no			0	9
yes	428	16	F	DP3+PMQ7	wt	pmq7	WT PQ7	2013-08-15	2013-08-15	0	2.80618	yes	34		0	yes	yes	no	No	No	Yes	Yes	No	Yes	No	37	80	110	60	24			wildtype			no	Complete fu		0
	428	16	F	DP3+PMQ7	wt	pmq7	WT PQ7	2013-08-15	2013-08-16	1	2.80618	no	34		-8.82353																		wildtype			no		1	0
	428	16	F	DP3+PMQ7	wt	pmq7	WT PQ7	2013-08-15	2013-08-17	2	2.80618	no	34		-2.94118																		wildtype			no			0
	428	16	F	DP3+PMQ7	wt	pmq7	WT PQ7	2013-08-15	2013-08-18	3	2.80618	no	34		2.94118																		wildtype			no			0
	428	16	F	DP3+PMQ7	wt	pmq7	WT PQ7	2013-08-15	2013-08-19	4	2.80618	no	34		-2.94118																		wildtype			no			0
	428	16	F	DP3+PMQ7	wt	pmq7	WT PQ7	2013-08-15	2013-08-20	5	2.80618	no	34		-8.82353																		wildtype			no		2	0
	428	16	F	DP3+PMQ7	wt	pmq7	WT PQ7	2013-08-15	2013-08-21	6	2.80618	no	34		0																		wildtype			no			0
	428	16	F	DP3+PMQ7	wt	pmq7	WT PQ7	2013-08-15	2013-08-22	7	2.80618	no	34		-5.88235																		wildtype			no			1
	428	16	F	DP3+PMQ7	wt	pmq7	WT PQ7	2013-08-15	2013-08-29	14	2.80618	no	34	32	-5.88235																		wildtype			no			0
yes	431	60	F	DP3+PMQ14	wt	pmq14	WT PQ14	2013-08-24	2013-08-24	0	3.28691	yes	36		0	yes	yes	no	No	No	No	No	No	Yes	No	36.5	68	90	60	20	99	0.2	wildtype			no	Complete fu		0
	431	60	F	DP3+PMQ14	wt	pmq14	WT PQ14	2013-08-24	2013-08-25	1	3.28691	no	36		-2.77778																		wildtype			no			0
	431	60	F	DP3+PMQ14	wt	pmq14	WT PQ14	2013-08-24	2013-08-26	2	3.28691	no	36		-2.77778																		wildtype			no			0
	431	60	F	DP3+PMQ14	wt	pmq14	WT PQ14	2013-08-24	2013-08-27	3	3.28691	no	36		-5.55556																		wildtype			no			0
	431	60	F	DP3+PMQ14	wt	pmq14	WT PQ14	2013-08-24	2013-08-28	4	3.28691	no	36		-11.1111																		wildtype			no		1	0
	431	60	F	DP3+PMQ14	wt	pmq14	WT PQ14	2013-08-24	2013-08-29	5	3.28691	no	36		-8.33333																		wildtype			no			0
	431	60	F	DP3+PMQ14	wt	pmq14	WT PQ14	2013-08-24	2013-08-30	6	3.28691	no	36		-11.1111																		wildtype			no		2	0
	431	60	F	DP3+PMQ14	wt	pmq14	WT PQ14	2013-08-24	2013-08-31	7	3.28691	no	36		-5.55556																		wildtype			no			0
	431	60	F	DP3+PMQ14	wt	pmq14	WT PQ14	2013-08-24	2013-09-07	14	3.28691	no	36	34	-5.55556																		wildtype			no			0
yes	442	13	F	CQ3+PMQ7	wt	pmq7	WT PQ7	2013-09-11	2013-09-11	0	3.67247	yes	33		0	yes	yes	no	No	No	No	No	No	Yes	No	40	90	100	60	24	98	0.6	wildtype			no	Complete fu		0
	442	13	F	CQ3+PMQ7	wt	pmq7	WT PQ7	2013-09-11	2013-09-12	1	3.67247	yes	33		-12.1212																		wildtype			no		1	0
	442	13	F	CQ3+PMQ7	wt	pmq7	WT PQ7	2013-09-11	2013-09-13	2	3.67247	yes	33		-3.0303																		wildtype			no			0
	442	13	F	CQ3+PMQ7	wt	pmq7	WT PQ7	2013-09-11	2013-09-14	3	3.67247	no	33		-9.09091																		wildtype			no			0
	442	13	F	CQ3+PMQ7	wt	pmq7	WT PQ7	2013-09-11	2013-09-15	4	3.67247	no	33		-3.0303																		wildtype			no			0
	442	13	F	CQ3+PMQ7	wt	pmq7	WT PQ7	2013-09-11	2013-09-16	5	3.67247	no	33		3.0303																		wildtype			no			0
	442	13	F	CQ3+PMQ7	wt	pmq7	WT PQ7	2013-09-11	2013-09-17	6	3.67247	no	33		-9.09091																		wildtype			no			0
	442	13	F	CQ3+PMQ7	wt	pmq7	WT PQ7	2013-09-11	2013-09-18	7	3.67247	no	33		6.06061																		wildtype			no			0
	442	13	F	CQ3+PMQ7	wt	pmq7	WT PQ7	2013-09-11	2013-09-25	14	3.67247	no	33	35	6.06061																		wildtype			no			0
yes	451	5	F	DP3+PMQ14	wt	pmq14	WT PQ14	2013-09-24	2013-09-24	0	2.31806	no	34		0	yes	yes	no	No	No	No	No	No	No	No	37	100	90	60	20	99	0.9	wildtype			no	Complete fu		0
	451	5	F	DP3+PMQ14	wt	pmq14	WT PQ14	2013-09-24	2013-09-25	1	2.31806	no	34		-5.88235																		wildtype			no			0
	451	5	F	DP3+PMQ14	wt	pmq14	WT PQ14	2013-09-24	2013-09-26	2	2.31806	no	34		-8.82353																		wildtype			no		1	0
	451	5	F	DP3+PMQ14	wt	pmq14	WT PQ14	2013-09-24	2013-09-27	3	2.31806	no	34		0																		wildtype			no			0
	451	5	F	DP3+PMQ14	wt	pmq14	WT PQ14	2013-09-24	2013-09-28	4	2.31806	no	34		-8.82353																		wildtype			no		2	0
	451	5	F	DP3+PMQ14	wt	pmq14	WT PQ14	2013-09-24	2013-09-29	5	2.31806	no	34		0																		wildtype			no			0
	451	5	F	DP3+PMQ14	wt	pmq14	WT PQ14	2013-09-24	2013-09-30	6	2.31806	no	34		0																		wildtype			no			0
	451	5	F	DP3+PMQ14	wt	pmq14	WT PQ14	2013-09-24	2013-10-01	7	2.31806	no	34		-5.88235																		wildtype			no			0
	451	5	F	DP3+PMQ14	wt	pmq14	WT PQ14	2013-09-24	2013-10-08	14	2.31806	no	34	32	-5.88235																		wildtype			no			0
yes	452	34	F	DP3+PMQ7	hetero	pmq7	Het PQ7	2013-09-26	2013-09-26	0	4.15589	yes	38		0	yes	yes	yes	Yes	Yes	Yes	Yes	Yes	No	Yes	37.1	72	110	80	22	99	0.7	hetero	80.6879	85.0474	no	Complete fu		0	1
	452	34	F	DP3+PMQ7	hetero	pmq7	Het PQ7	2013-09-26	2013-09-27	1	4.15589	no	38		-7.89474																		hetero	80.6879	85.0474	no			0	2
	452	34	F	DP3+PMQ7	hetero	pmq7	Het PQ7	2013-09-26	2013-09-28	2	4.15589	no	38		-5.26316																		hetero	80.6879	85.0474	no			0	3
	452	34	F	DP3+PMQ7	hetero	pmq7	Het PQ7	2013-09-26	2013-09-29	3	4.15589	no	38		-13.1579																		hetero	80.6879	85.0474	no			0	4
	452	34	F	DP3+PMQ7	hetero	pmq7	Het PQ7	2013-09-26	2013-09-30	4	4.15589	no	38		-10.5263																		hetero	80.6879	85.0474	no			0	5
	452	34	F	DP3+PMQ7	hetero	pmq7	Het PQ7	2013-09-26	2013-10-01	5	4.15589	no	38		-10.5263																		hetero	80.6879	85.0474	no			0	6
	452	34	F	DP3+PMQ7	hetero	pmq7	Het PQ7	2013-09-26	2013-10-02	6	4.15589	no	38		-13.1579																		hetero	80.6879	85.0474	no			0	7
	452	34	F	DP3+PMQ7	hetero	pmq7	Het PQ7	2013-09-26	2013-10-03	7	4.15589	no	38		-18.4211																		hetero	80.6879	85.0474	no		1	0	8
	452	34	F	DP3+PMQ7	hetero	pmq7	Het PQ7	2013-09-26	2013-10-10	14	4.15589	no	38	31	-18.4211																		hetero	80.6879	85.0474	no		2	0	9
yes	453	7	F	DP3+PMQ7	wt	pmq7	WT PQ7	2013-09-27	2013-09-27	0	3.80182	yes	39		0	yes	yes	yes	No	No	Yes	No	No	No	No	38.5	110	100	60	32	97	0	wildtype			no	Complete fu		0
	453	7	F	DP3+PMQ7	wt	pmq7	WT PQ7	2013-09-27	2013-09-28	1	3.80182	no	39		-17.9487																		wildtype			no		1	1
	453	7	F	DP3+PMQ7	wt	pmq7	WT PQ7	2013-09-27	2013-09-29	2	3.80182	no	39		-7.69231																		wildtype			no			0
	453	7	F	DP3+PMQ7	wt	pmq7	WT PQ7	2013-09-27	2013-09-30	3	3.80182	no	39		-7.69231																		wildtype			no			0
	453	7	F	DP3+PMQ7	wt	pmq7	WT PQ7	2013-09-27	2013-10-01	4	3.80182	no	39		-5.12821																		wildtype			no			0
	453	7	F	DP3+PMQ7	wt	pmq7	WT PQ7	2013-09-27	2013-10-02	5	3.80182	no	39		-5.12821																		wildtype			no			0
	453	7	F	DP3+PMQ7	wt	pmq7	WT PQ7	2013-09-27	2013-10-03	6	3.80182	no	39		0																		wildtype			no			0
	453	7	F	DP3+PMQ7	wt	pmq7	WT PQ7	2013-09-27	2013-10-04	7	3.80182	no	39		-2.5641																		wildtype			no			0
	453	7	F	DP3+PMQ7	wt	pmq7	WT PQ7	2013-09-27	2013-10-11	14	3.80182	no	39	33	-15.3846																		wildtype			no			0
yes	454	22	F	DP3+PMQ14	wt	pmq14	WT PQ14	2013-09-30	2013-09-30	0	3.46419	yes	41		0	yes	yes	no	No	Yes	Yes	Yes	No	Yes	No	39.2	82	110	70	21	98	0.3	wildtype			no	Complete fu		0
	454	22	F	DP3+PMQ14	wt	pmq14	WT PQ14	2013-09-30	2013-10-01	1	3.46419	no	41		-7.31707																		wildtype			no		1	0
	454	22	F	DP3+PMQ14	wt	pmq14	WT PQ14	2013-09-30	2013-10-02	2	3.46419	no	41		-4.87805																		wildtype			no			0
	454	22	F	DP3+PMQ14	wt	pmq14	WT PQ14	2013-09-30	2013-10-03	3	3.46419	no	41		-2.43902																		wildtype			no			0
	454	22	F	DP3+PMQ14	wt	pmq14	WT PQ14	2013-09-30	2013-10-04	4	3.46419	no	41		-2.43902																		wildtype			no			0
	454	22	F	DP3+PMQ14	wt	pmq14	WT PQ14	2013-09-30	2013-10-05	5	3.46419	no	41		0																		wildtype			no			0
	454	22	F	DP3+PMQ14	wt	pmq14	WT PQ14	2013-09-30	2013-10-06	6	3.46419	no	41		4.87805																		wildtype			no			0
	454	22	F	DP3+PMQ14	wt	pmq14	WT PQ14	2013-09-30	2013-10-07	7	3.46419	no	41		-2.43902																		wildtype			no			0
	454	22	F	DP3+PMQ14	wt	pmq14	WT PQ14	2013-09-30	2013-10-14	14	3.46419	no	41	41	0																		wildtype			no			0
yes	456	45	F	DP3+PMQ14	wt	pmq14	WT PQ14	2013-10-02	2013-10-02	0	2.80618	no	43		0	yes	yes	no	Yes	Yes	No	No	No	Yes	No	36.6	78	140	100	24	99	99.9	wildtype			no	Premature discontinuation		0
	456	45	F	DP3+PMQ14	wt	pmq14	WT PQ14	2013-10-02	2013-10-03	1	2.80618	no	43		0																		wildtype			no			0
	456	45	F	DP3+PMQ14	wt	pmq14	WT PQ14	2013-10-02	2013-10-04	2	2.80618	no	43		-9.30233																		wildtype			no			0
	456	45	F	DP3+PMQ14	wt	pmq14	WT PQ14	2013-10-02	2013-10-05	3	2.80618	no	43		-9.30233																		wildtype			no			0
	456	45	F	DP3+PMQ14	wt	pmq14	WT PQ14	2013-10-02	2013-10-06	4	2.80618	no	43		-2.32558																		wildtype			no			0
	456	45	F	DP3+PMQ14	wt	pmq14	WT PQ14	2013-10-02	2013-10-07	5	2.80618	no	43		-6.97674																		wildtype			no			0
	456	45	F	DP3+PMQ14	wt	pmq14	WT PQ14	2013-10-02	2013-10-08	6	2.80618	no	43		-11.6279																		wildtype			no			0
	456	45	F	DP3+PMQ14	wt	pmq14	WT PQ14	2013-10-02	2013-10-09	7	2.80618	no	43		-11.6279																		wildtype			no			0
	456	45	F	DP3+PMQ14	wt	pmq14	WT PQ14	2013-10-02	2013-10-16	14	2.80618	no	43	36	-16.2791																		wildtype			no		1	0
yes	465	17	F	CQ3+PMQ7	wt	pmq7	WT PQ7	2013-10-30	2013-10-30	0	2.48287	no	36		0	yes	yes	no	No	No	No	No	No	Yes	No	37.1	80	100	70	20	99	0.8	wildtype			no	Premature discontinuation		0
	465	17	F	CQ3+PMQ7	wt	pmq7	WT PQ7	2013-10-30	2013-10-31	1	2.48287	no	36		0																		wildtype			no			0
	465	17	F	CQ3+PMQ7	wt	pmq7	WT PQ7	2013-10-30	2013-11-01	2	2.48287	no	36		-5.55556																		wildtype			no		1	0
	465	17	F	CQ3+PMQ7	wt	pmq7	WT PQ7	2013-10-30	2013-11-02	3	2.48287	no	36		0																		wildtype			no			0
	465	17	F	CQ3+PMQ7	wt	pmq7	WT PQ7	2013-10-30	2013-11-03	4	2.48287	no	36		0																		wildtype			no			0
	465	17	F	CQ3+PMQ7	wt	pmq7	WT PQ7	2013-10-30	2013-11-04	5	2.48287	no	36		-2.77778																		wildtype			no			0
	465	17	F	CQ3+PMQ7	wt	pmq7	WT PQ7	2013-10-30	2013-11-05	6	2.48287	no	36		-5.55556																		wildtype			no		2	0
	465	17	F	CQ3+PMQ7	wt	pmq7	WT PQ7	2013-10-30	2013-11-06	7	2.48287	no	36		2.77778																		wildtype			no			0
	465	17	F	CQ3+PMQ7	wt	pmq7	WT PQ7	2013-10-30	2013-11-13	14	2.48287	no	36	41	13.8889																		wildtype			no			0
yes	468	20	F	CQ3+PMQ14	hetero	pmq14	Het PQ14	2013-11-05	2013-11-05	0	4.17817	no	40		0	yes	yes	no	Yes	No	No	Yes	No	No	No	38.1	100	90	60	20	98	0.4	hetero	87.738	102.686	no	Complete fu		0	1
	468	20	F	CQ3+PMQ14	hetero	pmq14	Het PQ14	2013-11-05	2013-11-06	1	4.17817	no	40		5																		hetero	87.738	102.686	no			0	2
	468	20	F	CQ3+PMQ14	hetero	pmq14	Het PQ14	2013-11-05	2013-11-07	2	4.17817	no	40																				hetero	87.738	102.686	no			0	3
	468	20	F	CQ3+PMQ14	hetero	pmq14	Het PQ14	2013-11-05	2013-11-08	3	4.17817	no	40		0																		hetero	87.738	102.686	no			0	4
	468	20	F	CQ3+PMQ14	hetero	pmq14	Het PQ14	2013-11-05	2013-11-09	4	4.17817	no	40		-12.5																		hetero	87.738	102.686	no		1	0	5
	468	20	F	CQ3+PMQ14	hetero	pmq14	Het PQ14	2013-11-05	2013-11-10	5	4.17817	no	40		-12.5																		hetero	87.738	102.686	no		2	0	6
	468	20	F	CQ3+PMQ14	hetero	pmq14	Het PQ14	2013-11-05	2013-11-11	6	4.17817	no	40		-12.5																		hetero	87.738	102.686	no		3	0	7
	468	20	F	CQ3+PMQ14	hetero	pmq14	Het PQ14	2013-11-05	2013-11-12	7	4.17817	no	40		-10																		hetero	87.738	102.686	no			0	8
	468	20	F	CQ3+PMQ14	hetero	pmq14	Het PQ14	2013-11-05	2013-11-19	14	4.17817	no	40	36	-10																		hetero	87.738	102.686	no			0	9
yes	469	51	F	CQ3+PMQ7	wt	pmq7	WT PQ7	2013-11-14	2013-11-14	0	2.85733	yes	36		0	yes	yes	no	No	Yes	Yes	No	No	No	Yes	39.2	92	110	80	18	99	99.9	wildtype			no	Complete fu		0
	469	51	F	CQ3+PMQ7	wt	pmq7	WT PQ7	2013-11-14	2013-11-15	1	2.85733	yes	36		0																		wildtype			no			0
	469	51	F	CQ3+PMQ7	wt	pmq7	WT PQ7	2013-11-14	2013-11-16	2	2.85733	no	36		-2.77778																		wildtype			no			0
	469	51	F	CQ3+PMQ7	wt	pmq7	WT PQ7	2013-11-14	2013-11-17	3	2.85733	no	36		-2.77778																		wildtype			no			0
	469	51	F	CQ3+PMQ7	wt	pmq7	WT PQ7	2013-11-14	2013-11-18	4	2.85733	no	36		-5.55556																		wildtype			no		1	0
	469	51	F	CQ3+PMQ7	wt	pmq7	WT PQ7	2013-11-14	2013-11-19	5	2.85733	no	36		-2.77778																		wildtype			no			0
	469	51	F	CQ3+PMQ7	wt	pmq7	WT PQ7	2013-11-14	2013-11-20	6	2.85733	no	36		0																		wildtype			no			0
	469	51	F	CQ3+PMQ7	wt	pmq7	WT PQ7	2013-11-14	2013-11-21	7	2.85733	no	36		5.55556																		wildtype			no			0
	469	51	F	CQ3+PMQ7	wt	pmq7	WT PQ7	2013-11-14	2013-11-28	14	2.85733	no	36	36	0																		wildtype			no			0
yes	471	19	F	DP3+PMQ7	hetero	pmq7	Het PQ7	2013-11-19	2013-11-19	0	2.56585	no	38		0	yes	yes	no	Yes	No	No	Yes	No	No	No	37.1	84	100	60	20	99	0	hetero	70.9882	64.2036	no	Premature discontinuation		0	1
	471	19	F	DP3+PMQ7	hetero	pmq7	Het PQ7	2013-11-19	2013-11-20	1	2.56585	no	38		5.26316																		hetero	70.9882	64.2036	no			0	2
	471	19	F	DP3+PMQ7	hetero	pmq7	Het PQ7	2013-11-19	2013-11-21	2	2.56585	no	38		5.26316																		hetero	70.9882	64.2036	no			0	3
	471	19	F	DP3+PMQ7	hetero	pmq7	Het PQ7	2013-11-19	2013-11-22	3	2.56585	no	38		7.89474																		hetero	70.9882	64.2036	no			0	4
	471	19	F	DP3+PMQ7	hetero	pmq7	Het PQ7	2013-11-19	2013-11-25	6	2.56585	no	38		-28.9474																		hetero	70.9882	64.2036	no		1	0	5
	471	19	F	DP3+PMQ7	hetero	pmq7	Het PQ7	2013-11-19	2013-11-26	7	2.56585	no	38		-23.6842																		hetero	70.9882	64.2036	no			0	6
yes	472	14	F	CQ3+PMQ14	wt	pmq14	WT PQ14	2013-11-25	2013-11-25	0	4.36616	yes	37		0	yes	yes	no	No	No	No	No	No	No	No	38.1	100	110	60	28	99	0.8	wildtype	109.274	109.111	no	Complete fu		0	1
	472	14	F	CQ3+PMQ14	wt	pmq14	WT PQ14	2013-11-25	2013-11-26	1	4.36616	no	37		0																		wildtype	109.274	109.111	no			0	2
	472	14	F	CQ3+PMQ14	wt	pmq14	WT PQ14	2013-11-25	2013-11-27	2	4.36616	yes	37		-2.7027																		wildtype	109.274	109.111	no			0	3
	472	14	F	CQ3+PMQ14	wt	pmq14	WT PQ14	2013-11-25	2013-11-28	3	4.36616	no	37		-2.7027																		wildtype	109.274	109.111	no			0	4
	472	14	F	CQ3+PMQ14	wt	pmq14	WT PQ14	2013-11-25	2013-11-29	4	4.36616	no	37		-2.7027																		wildtype	109.274	109.111	no			0	5
	472	14	F	CQ3+PMQ14	wt	pmq14	WT PQ14	2013-11-25	2013-11-30	5	4.36616	no	37		-5.40541																		wildtype	109.274	109.111	no		1	0	6
	472	14	F	CQ3+PMQ14	wt	pmq14	WT PQ14	2013-11-25	2013-12-01	6	4.36616	no	37		-2.7027																		wildtype	109.274	109.111	no			0	7
	472	14	F	CQ3+PMQ14	wt	pmq14	WT PQ14	2013-11-25	2013-12-02	7	4.36616	no	37		-5.40541																		wildtype	109.274	109.111	no		2	0	8
	472	14	F	CQ3+PMQ14	wt	pmq14	WT PQ14	2013-11-25	2013-12-09	14	4.36616	no	37	36	-2.7027																		wildtype	109.274	109.111	no			0	9
yes	475	2	F	DP3+PMQ7	wt	pmq7	WT PQ7	2013-11-28	2013-11-28	0	2.58433	no	31		0	yes	9	9	DK	DK	No	DK	DK	DK	DK	37.7	120			36	97	9	wildtype			no	Complete fu		0
	475	2	F	DP3+PMQ7	wt	pmq7	WT PQ7	2013-11-28	2013-11-29	1	2.58433	no	31		-9.67742																		wildtype			no			0
	475	2	F	DP3+PMQ7	wt	pmq7	WT PQ7	2013-11-28	2013-11-30	2	2.58433	no	31		-6.45161																		wildtype			no			0
	475	2	F	DP3+PMQ7	wt	pmq7	WT PQ7	2013-11-28	2013-12-01	3	2.58433	no	31		-3.22581																		wildtype			no			0
	475	2	F	DP3+PMQ7	wt	pmq7	WT PQ7	2013-11-28	2013-12-02	4	2.58433	no	31		-3.22581																		wildtype			no			0
	475	2	F	DP3+PMQ7	wt	pmq7	WT PQ7	2013-11-28	2013-12-03	5	2.58433	no	31		-16.129																		wildtype			no		1	0
	475	2	F	DP3+PMQ7	wt	pmq7	WT PQ7	2013-11-28	2013-12-04	6	2.58433	no	31		-9.67742																		wildtype			no			0
	475	2	F	DP3+PMQ7	wt	pmq7	WT PQ7	2013-11-28	2013-12-05	7	2.58433	no	31		-9.67742																		wildtype			no			0
	475	2	F	DP3+PMQ7	wt	pmq7	WT PQ7	2013-11-28	2013-12-12	14	2.58433	no	31	33	6.45161																		wildtype			no			0
yes	476	17	F	CQ3+PMQ7	wt	pmq7	WT PQ7	2013-11-28	2013-11-28	0	4.28083	yes	38		0	yes	yes	no	No	No	No	No	No	No	No	38	120	100	80	22	99	0.6	wildtype			no	Premature discontinuation		0
	476	17	F	CQ3+PMQ7	wt	pmq7	WT PQ7	2013-11-28	2013-11-29	1	4.28083	no	38		-7.89474																		wildtype			no			0
	476	17	F	CQ3+PMQ7	wt	pmq7	WT PQ7	2013-11-28	2013-11-30	2	4.28083	no	38		-10.5263																		wildtype			no			0
	476	17	F	CQ3+PMQ7	wt	pmq7	WT PQ7	2013-11-28	2013-12-01	3	4.28083	no	38		-5.26316																		wildtype			no			0
	476	17	F	CQ3+PMQ7	wt	pmq7	WT PQ7	2013-11-28	2013-12-02	4	4.28083	no	38		-13.1579																		wildtype			no		1	0
	476	17	F	CQ3+PMQ7	wt	pmq7	WT PQ7	2013-11-28	2013-12-03	5	4.28083	no	38		-10.5263																		wildtype			no			0
	476	17	F	CQ3+PMQ7	wt	pmq7	WT PQ7	2013-11-28	2013-12-04	6	4.28083	no	38		-10.5263																		wildtype			no			0
	476	17	F	CQ3+PMQ7	wt	pmq7	WT PQ7	2013-11-28	2013-12-05	7	4.28083	no	38		-7.89474																		wildtype			no			0
yes	479	10	F	DP3+PMQ14	wt	pmq14	WT PQ14	2013-12-02	2013-12-02	0	2.35025	yes	38		0	yes	yes	yes	Yes	Yes	Yes	Yes	Yes	No	No	38.8	120	90	60	26	98	1.3	wildtype			no	Premature discontinuation		0
	479	10	F	DP3+PMQ14	wt	pmq14	WT PQ14	2013-12-02	2013-12-03	1	2.35025	no	38		0																		wildtype			no			0
	479	10	F	DP3+PMQ14	wt	pmq14	WT PQ14	2013-12-02	2013-12-04	2	2.35025	no	38		2.63158																		wildtype			no			0
	479	10	F	DP3+PMQ14	wt	pmq14	WT PQ14	2013-12-02	2013-12-05	3	2.35025	no	38		5.26316																		wildtype			no			0
	479	10	F	DP3+PMQ14	wt	pmq14	WT PQ14	2013-12-02	2013-12-06	4	2.35025	no	38		0																		wildtype			no			0
	479	10	F	DP3+PMQ14	wt	pmq14	WT PQ14	2013-12-02	2013-12-07	5	2.35025	no	38		0																		wildtype			no			0
	479	10	F	DP3+PMQ14	wt	pmq14	WT PQ14	2013-12-02	2013-12-08	6	2.35025	no	38		-5.26316																		wildtype			no		1	0
	479	10	F	DP3+PMQ14	wt	pmq14	WT PQ14	2013-12-02	2013-12-09	7	2.35025	no	38		-5.26316																		wildtype			no		2	0
yes	480	18	F	DP3+PMQ7	wt	pmq7	WT PQ7	2013-12-02	2013-12-02	0	3.80835	yes	37		0	yes	yes	no	No	No	No	No	No	Yes	No	37.1	72	100	70	24	99	7	wildtype	97.6952	86.6846	no	Complete fu		0	1
	480	18	F	DP3+PMQ7	wt	pmq7	WT PQ7	2013-12-02	2013-12-03	1	3.80835	no	37		-8.10811																		wildtype	97.6952	86.6846	no		1	0	2
	480	18	F	DP3+PMQ7	wt	pmq7	WT PQ7	2013-12-02	2013-12-04	2	3.80835	no	37		-2.7027																		wildtype	97.6952	86.6846	no			0	3
	480	18	F	DP3+PMQ7	wt	pmq7	WT PQ7	2013-12-02	2013-12-05	3	3.80835	no	37		-8.10811																		wildtype	97.6952	86.6846	no		2	0	4
	480	18	F	DP3+PMQ7	wt	pmq7	WT PQ7	2013-12-02	2013-12-06	4	3.80835	no	37		-8.10811																		wildtype	97.6952	86.6846	no		3	0	5
	480	18	F	DP3+PMQ7	wt	pmq7	WT PQ7	2013-12-02	2013-12-07	5	3.80835	no	37		-2.7027																		wildtype	97.6952	86.6846	no			0	6
	480	18	F	DP3+PMQ7	wt	pmq7	WT PQ7	2013-12-02	2013-12-08	6	3.80835	no	37		-8.10811																		wildtype	97.6952	86.6846	no		4	0	7
	480	18	F	DP3+PMQ7	wt	pmq7	WT PQ7	2013-12-02	2013-12-09	7	3.80835	no	37		-2.7027																		wildtype	97.6952	86.6846	no			0	8
yes	481	27	F	CQ3+PMQ7	hetero	pmq7	Het PQ7	2013-12-02	2013-12-02	0	2.82737	no	47		0	yes	yes	no	Yes	Yes	No	Yes	Yes	Yes	Yes	37.1	80	100	60	22	99	0.2	hetero	67.7616	80.1358	no	Complete fu		0	1
	481	27	F	CQ3+PMQ7	hetero	pmq7	Het PQ7	2013-12-02	2013-12-03	1	2.82737	no	47		-4.25532																		hetero	67.7616	80.1358	no			0	2
	481	27	F	CQ3+PMQ7	hetero	pmq7	Het PQ7	2013-12-02	2013-12-04	2	2.82737	no	47		-2.12766																		hetero	67.7616	80.1358	no			1	3
	481	27	F	CQ3+PMQ7	hetero	pmq7	Het PQ7	2013-12-02	2013-12-05	3	2.82737	no	47		-10.6383																		hetero	67.7616	80.1358	no			0	4
	481	27	F	CQ3+PMQ7	hetero	pmq7	Het PQ7	2013-12-02	2013-12-06	4	2.82737	no	47		-17.0213																		hetero	67.7616	80.1358	no			0	5
	481	27	F	CQ3+PMQ7	hetero	pmq7	Het PQ7	2013-12-02	2013-12-07	5	2.82737	no	47		-19.1489																		hetero	67.7616	80.1358	no		1	0	6
	481	27	F	CQ3+PMQ7	hetero	pmq7	Het PQ7	2013-12-02	2013-12-08	6	2.82737	no	47		-19.1489																		hetero	67.7616	80.1358	no		2	0	7
	481	27	F	CQ3+PMQ7	hetero	pmq7	Het PQ7	2013-12-02	2013-12-09	7	2.82737	no	47		-17.0213																		hetero	67.7616	80.1358	no			0	8
	481	27	F	CQ3+PMQ7	hetero	pmq7	Het PQ7	2013-12-02	2013-12-16	14	2.82737	no	47	41	-12.766																		hetero	67.7616	80.1358	no			0	9
yes	485	3.2	F	DP3+PMQ14	wt	pmq14	WT PQ14	2013-12-07	2013-12-07	0	3.1486	yes	31		0	yes	yes	no	No	No	No	No	No	No	No	37.4	120	999	999	28	100	0.7	wildtype	119.089	92.7216	no	Complete fu		0	1
	485	3.2	F	DP3+PMQ14	wt	pmq14	WT PQ14	2013-12-07	2013-12-08	1	3.1486	no	31		0																		wildtype	119.089	92.7216	no			0	2
	485	3.2	F	DP3+PMQ14	wt	pmq14	WT PQ14	2013-12-07	2013-12-09	2	3.1486	no	31		-3.22581																		wildtype	119.089	92.7216	no			0	3
	485	3.2	F	DP3+PMQ14	wt	pmq14	WT PQ14	2013-12-07	2013-12-10	3	3.1486	no	31		-3.22581																		wildtype	119.089	92.7216	no			0	4
	485	3.2	F	DP3+PMQ14	wt	pmq14	WT PQ14	2013-12-07	2013-12-11	4	3.1486	no	31		-6.45161																		wildtype	119.089	92.7216	no		1	0	5
	485	3.2	F	DP3+PMQ14	wt	pmq14	WT PQ14	2013-12-07	2013-12-12	5	3.1486	no	31		3.22581																		wildtype	119.089	92.7216	no			0	6
	485	3.2	F	DP3+PMQ14	wt	pmq14	WT PQ14	2013-12-07	2013-12-13	6	3.1486	no	31		0																		wildtype	119.089	92.7216	no			0	7
	485	3.2	F	DP3+PMQ14	wt	pmq14	WT PQ14	2013-12-07	2013-12-14	7	3.1486	no	31		9.67742																		wildtype	119.089	92.7216	no			0	8
	485	3.2	F	DP3+PMQ14	wt	pmq14	WT PQ14	2013-12-07	2013-12-21	14	3.1486	no	31	39	25.8065																		wildtype	119.089	92.7216	no			0	9
yes	488	41	F	DP3+PMQ14	wt	pmq14	WT PQ14	2013-12-10	2013-12-10	0	4.38229	yes	32		0	yes	yes	yes	Yes	No	No	Yes	Yes	Yes	Yes	37.8	84	90	50	24	100	0.6	wildtype			no	Complete fu		0
	488	41	F	DP3+PMQ14	wt	pmq14	WT PQ14	2013-12-10	2013-12-11	1	4.38229	yes	32		-6.25																		wildtype			no			0
	488	41	F	DP3+PMQ14	wt	pmq14	WT PQ14	2013-12-10	2013-12-12	2	4.38229	no	32		-12.5																		wildtype			no		1	0
	488	41	F	DP3+PMQ14	wt	pmq14	WT PQ14	2013-12-10	2013-12-13	3	4.38229	no	32		-9.375																		wildtype			no			0
	488	41	F	DP3+PMQ14	wt	pmq14	WT PQ14	2013-12-10	2013-12-14	4	4.38229	no	32		-9.375																		wildtype			no			0
	488	41	F	DP3+PMQ14	wt	pmq14	WT PQ14	2013-12-10	2013-12-15	5	4.38229	no	32		-3.125																		wildtype			no			0
	488	41	F	DP3+PMQ14	wt	pmq14	WT PQ14	2013-12-10	2013-12-16	6	4.38229	no	32		-3.125																		wildtype			no			0
	488	41	F	DP3+PMQ14	wt	pmq14	WT PQ14	2013-12-10	2013-12-17	7	4.38229	no	32		9.375																		wildtype			no			0
	488	41	F	DP3+PMQ14	wt	pmq14	WT PQ14	2013-12-10	2013-12-24	14	4.38229	no	32	38	18.75																		wildtype			no			0
yes	492	15	F	DP3+PMQ7	wt	pmq7	WT PQ7	2013-12-13	2013-12-13	0	3.50079	yes	39		0	yes	yes	yes	Yes	Yes	No	Yes	Yes	Yes	Yes	39	100	100	60	24	99	0.5	wildtype			no	Complete fu		0
	492	15	F	DP3+PMQ7	wt	pmq7	WT PQ7	2013-12-13	2013-12-14	1	3.50079	no	39		-12.8205																		wildtype			no		1	0
	492	15	F	DP3+PMQ7	wt	pmq7	WT PQ7	2013-12-13	2013-12-15	2	3.50079	no	39		-10.2564																		wildtype			no			0
	492	15	F	DP3+PMQ7	wt	pmq7	WT PQ7	2013-12-13	2013-12-16	3	3.50079	no	39		-2.5641																		wildtype			no			0
	492	15	F	DP3+PMQ7	wt	pmq7	WT PQ7	2013-12-13	2013-12-17	4	3.50079	no	39		2.5641																		wildtype			no			0
	492	15	F	DP3+PMQ7	wt	pmq7	WT PQ7	2013-12-13	2013-12-18	5	3.50079	no	39		-2.5641																		wildtype			no			0
	492	15	F	DP3+PMQ7	wt	pmq7	WT PQ7	2013-12-13	2013-12-19	6	3.50079	no	39		0																		wildtype			no			0
	492	15	F	DP3+PMQ7	wt	pmq7	WT PQ7	2013-12-13	2013-12-20	7	3.50079	no	39		-5.12821																		wildtype			no			0
	492	15	F	DP3+PMQ7	wt	pmq7	WT PQ7	2013-12-13	2013-12-27	14	3.50079	no	39	34	-12.8205																		wildtype			no		2	0
yes	494	41	F	DP3+PMQ7	wt	pmq7	WT PQ7	2013-12-14	2013-12-14	0	4.24512	yes	35		0	yes	yes	no	Yes	Yes	No	Yes	Yes	Yes	Yes	37.3	80	90	60	24	99	0.4	wildtype			no	Premature discontinuation		0
	494	41	F	DP3+PMQ7	wt	pmq7	WT PQ7	2013-12-14	2013-12-15	1	4.24512	yes	35		-5.71429																		wildtype			no			0
	494	41	F	DP3+PMQ7	wt	pmq7	WT PQ7	2013-12-14	2013-12-16	2	4.24512	no	35		0																		wildtype			no			0
	494	41	F	DP3+PMQ7	wt	pmq7	WT PQ7	2013-12-14	2013-12-17	3	4.24512	no	35		2.85714																		wildtype			no			0
	494	41	F	DP3+PMQ7	wt	pmq7	WT PQ7	2013-12-14	2013-12-18	4	4.24512	no	35		-2.85714																		wildtype			no			0
	494	41	F	DP3+PMQ7	wt	pmq7	WT PQ7	2013-12-14	2013-12-19	5	4.24512	no	35		2.85714																		wildtype			no			0
	494	41	F	DP3+PMQ7	wt	pmq7	WT PQ7	2013-12-14	2013-12-20	6	4.24512	no	35		-8.57143																		wildtype			no		1	0
	494	41	F	DP3+PMQ7	wt	pmq7	WT PQ7	2013-12-14	2013-12-21	7	4.24512	no	35		0																		wildtype			no			0
yes	501	11	F	DP3+PMQ14	wt	pmq14	WT PQ14	2013-12-19	2013-12-19	0	3.64503	yes	40		0	yes	yes	no	Yes	Yes	No	No	No	No	No	37.1	86	90	60	24	99	1.1	wildtype			no	Complete fu		0
	501	11	F	DP3+PMQ14	wt	pmq14	WT PQ14	2013-12-19	2013-12-20	1	3.64503	no	40		-20																		wildtype			no		1	0
	501	11	F	DP3+PMQ14	wt	pmq14	WT PQ14	2013-12-19	2013-12-21	2	3.64503	no	40		-10																		wildtype			no			0
	501	11	F	DP3+PMQ14	wt	pmq14	WT PQ14	2013-12-19	2013-12-22	3	3.64503	no	40		-12.5																		wildtype			no			0
	501	11	F	DP3+PMQ14	wt	pmq14	WT PQ14	2013-12-19	2013-12-23	4	3.64503	no	40		-5																		wildtype			no			0
	501	11	F	DP3+PMQ14	wt	pmq14	WT PQ14	2013-12-19	2013-12-24	5	3.64503	no	40		-5																		wildtype			no			0
	501	11	F	DP3+PMQ14	wt	pmq14	WT PQ14	2013-12-19	2013-12-25	6	3.64503	no	40		7.5																		wildtype			no			0
	501	11	F	DP3+PMQ14	wt	pmq14	WT PQ14	2013-12-19	2013-12-26	7	3.64503	no	40		-10																		wildtype			no			0
	501	11	F	DP3+PMQ14	wt	pmq14	WT PQ14	2013-12-19	2014-01-02	14	3.64503	no	40	35	-12.5																		wildtype			no			0
yes	502	45	F	CQ3+PMQ14	hetero	pmq14	Het PQ14	2013-12-24	2013-12-24	0	4.28083	yes	38		0	yes	yes	no	Yes	No	No	No	No	Yes	No	37.7	88	120	80	22	98	0	hetero	73.3738	78.3332	no	Complete fu		0	1
	502	45	F	CQ3+PMQ14	hetero	pmq14	Het PQ14	2013-12-24	2013-12-25	1	4.28083	no	38		-2.63158																		hetero	73.3738	78.3332	no			0	2
	502	45	F	CQ3+PMQ14	hetero	pmq14	Het PQ14	2013-12-24	2013-12-26	2	4.28083	yes	38		-5.26316																		hetero	73.3738	78.3332	no			0	3
	502	45	F	CQ3+PMQ14	hetero	pmq14	Het PQ14	2013-12-24	2013-12-27	3	4.28083	no	38		-5.26316																		hetero	73.3738	78.3332	no			0	4
	502	45	F	CQ3+PMQ14	hetero	pmq14	Het PQ14	2013-12-24	2013-12-28	4	4.28083	no	38		0																		hetero	73.3738	78.3332	no			0	5
	502	45	F	CQ3+PMQ14	hetero	pmq14	Het PQ14	2013-12-24	2013-12-29	5	4.28083	no	38		-7.89474																		hetero	73.3738	78.3332	no		1	0	6
	502	45	F	CQ3+PMQ14	hetero	pmq14	Het PQ14	2013-12-24	2013-12-30	6	4.28083	no	38		-7.89474																		hetero	73.3738	78.3332	no		2	0	7
	502	45	F	CQ3+PMQ14	hetero	pmq14	Het PQ14	2013-12-24	2013-12-31	7	4.28083	no	38		-5.26316																		hetero	73.3738	78.3332	no			0	8
	502	45	F	CQ3+PMQ14	hetero	pmq14	Het PQ14	2013-12-24	2014-01-07	14	4.28083	no	38	35	-7.89474																		hetero	73.3738	78.3332	no		3	0	9
yes	503	6	F	CQ3+PMQ7	wt	pmq7	WT PQ7	2013-12-28	2013-12-28	0	3.43712	yes	36		0	yes	yes	no	No	No	No	Yes	No	No	No	37.6	104	90	60	26	99	1.8	wildtype			no	Complete fu		0
	503	6	F	CQ3+PMQ7	wt	pmq7	WT PQ7	2013-12-28	2013-12-29	1	3.43712	yes	36		2.77778																		wildtype			no			0
	503	6	F	CQ3+PMQ7	wt	pmq7	WT PQ7	2013-12-28	2013-12-30	2	3.43712	no	36		-2.77778																		wildtype			no			0
	503	6	F	CQ3+PMQ7	wt	pmq7	WT PQ7	2013-12-28	2013-12-31	3	3.43712	no	36		0																		wildtype			no			0
	503	6	F	CQ3+PMQ7	wt	pmq7	WT PQ7	2013-12-28	2014-01-01	4	3.43712	no	36		-5.55556																		wildtype			no			0
	503	6	F	CQ3+PMQ7	wt	pmq7	WT PQ7	2013-12-28	2014-01-02	5	3.43712	no	36		-8.33333																		wildtype			no		1	0
	503	6	F	CQ3+PMQ7	wt	pmq7	WT PQ7	2013-12-28	2014-01-03	6	3.43712	no	36		-2.77778																		wildtype			no			0
	503	6	F	CQ3+PMQ7	wt	pmq7	WT PQ7	2013-12-28	2014-01-04	7	3.43712	no	36		-2.77778																		wildtype			no			0
	503	6	F	CQ3+PMQ7	wt	pmq7	WT PQ7	2013-12-28	2014-01-11	14	3.43712	no	36	37	2.77778																		wildtype			no			0
yes	505	22	F	CQ3+PMQ7	wt	pmq7	WT PQ7	2013-12-30	2013-12-30	0	4.38902	yes	39		0	yes	yes	yes	Yes	Yes	Yes	Yes	Yes	No	Yes	39.5	98	90	60	24	99	1.4	wildtype			no	Premature discontinuation		0
	505	22	F	CQ3+PMQ7	wt	pmq7	WT PQ7	2013-12-30	2013-12-31	1	4.38902	yes	39		-7.69231																		wildtype			no			0
	505	22	F	CQ3+PMQ7	wt	pmq7	WT PQ7	2013-12-30	2014-01-01	2	4.38902	no	39		-2.5641																		wildtype			no			0
	505	22	F	CQ3+PMQ7	wt	pmq7	WT PQ7	2013-12-30	2014-01-02	3	4.38902	no	39		-12.8205																		wildtype			no			0
	505	22	F	CQ3+PMQ7	wt	pmq7	WT PQ7	2013-12-30	2014-01-03	4	4.38902	no	39		-15.3846																		wildtype			no		1	0
	505	22	F	CQ3+PMQ7	wt	pmq7	WT PQ7	2013-12-30	2014-01-04	5	4.38902	no	39		-12.8205																		wildtype			no			0
	505	22	F	CQ3+PMQ7	wt	pmq7	WT PQ7	2013-12-30	2014-01-05	6	4.38902	no	39		-10.2564																		wildtype			no			0
	505	22	F	CQ3+PMQ7	wt	pmq7	WT PQ7	2013-12-30	2014-01-06	7	4.38902	no	39		-15.3846																		wildtype			no		2	0
	505	22	F	CQ3+PMQ7	wt	pmq7	WT PQ7	2013-12-30	2014-01-13	14	4.38902	no	39	34	-12.8205																		wildtype			no			0
yes	508	21	F	DP3+PMQ14	wt	pmq14	WT PQ14	2013-12-31	2013-12-31	0	4.25735		36		0	yes	yes	no	No	Yes	No	No	No	Yes	No	38.6	85	100	70	20	99	0.3	wildtype			no	Premature discontinuation		0
	508	21	F	DP3+PMQ14	wt	pmq14	WT PQ14	2013-12-31	2014-01-01	1	4.25735	no	36		-2.77778																		wildtype			no			0
	508	21	F	DP3+PMQ14	wt	pmq14	WT PQ14	2013-12-31	2014-01-02	2	4.25735	no	36		2.77778																		wildtype			no			0
	508	21	F	DP3+PMQ14	wt	pmq14	WT PQ14	2013-12-31	2014-01-03	3	4.25735	no	36		2.77778																		wildtype			no			0
	508	21	F	DP3+PMQ14	wt	pmq14	WT PQ14	2013-12-31	2014-01-04	4	4.25735	no	36		0																		wildtype			no			0
	508	21	F	DP3+PMQ14	wt	pmq14	WT PQ14	2013-12-31	2014-01-05	5	4.25735	no	36		0																		wildtype			no			0
	508	21	F	DP3+PMQ14	wt	pmq14	WT PQ14	2013-12-31	2014-01-06	6	4.25735	no	36		-2.77778																		wildtype			no			0
	508	21	F	DP3+PMQ14	wt	pmq14	WT PQ14	2013-12-31	2014-01-07	7	4.25735	no	36		-8.33333																		wildtype			no		1	0
	508	21	F	DP3+PMQ14	wt	pmq14	WT PQ14	2013-12-31	2014-01-14	14	4.25735	no	36	34	-5.55556																		wildtype			no			0
yes	509	34	F	CQ3+PMQ7	wt	pmq7	WT PQ7	2014-01-01	2014-01-01	0	3.74819	yes	44		0	yes	yes	no	Yes	Yes	No	Yes	No	Yes	Yes	39.7	110	90	60	24	98	0.5	wildtype			no	Premature discontinuation		0
	509	34	F	CQ3+PMQ7	wt	pmq7	WT PQ7	2014-01-01	2014-01-02	1	3.74819	no	44		-11.3636																		wildtype			no			0
	509	34	F	CQ3+PMQ7	wt	pmq7	WT PQ7	2014-01-01	2014-01-03	2	3.74819	no	44		-13.6364																		wildtype			no		1	0
	509	34	F	CQ3+PMQ7	wt	pmq7	WT PQ7	2014-01-01	2014-01-04	3	3.74819	no	44		-13.6364																		wildtype			no		2	0
	509	34	F	CQ3+PMQ7	wt	pmq7	WT PQ7	2014-01-01	2014-01-05	4	3.74819	no	44		-9.09091																		wildtype			no			0
	509	34	F	CQ3+PMQ7	wt	pmq7	WT PQ7	2014-01-01	2014-01-06	5	3.74819	no	44		-9.09091																		wildtype			no			0
	509	34	F	CQ3+PMQ7	wt	pmq7	WT PQ7	2014-01-01	2014-01-07	6	3.74819	no	44		2.27273																		wildtype			no			0
	509	34	F	CQ3+PMQ7	wt	pmq7	WT PQ7	2014-01-01	2014-01-08	7	3.74819	no	44		-2.27273																		wildtype			no			0
	509	34	F	CQ3+PMQ7	wt	pmq7	WT PQ7	2014-01-01	2014-01-15	14	3.74819	no	44	42	-4.54545																		wildtype			no			0
yes	511	4	F	DP3+PMQ7	wt	pmq7	WT PQ7	2014-01-08	2014-01-08	0	3.35025	no	30		0	yes	yes	no	Yes	No	No	Yes	No	Yes	No	37.1	112	999	999	26	100	0.6	wildtype			no	Premature discontinuation		0
	511	4	F	DP3+PMQ7	wt	pmq7	WT PQ7	2014-01-08	2014-01-09	1	3.35025	yes	30		0																		wildtype			no			0
	511	4	F	DP3+PMQ7	wt	pmq7	WT PQ7	2014-01-08	2014-01-10	2	3.35025	no	30		-3.33333																		wildtype			no		1	0
	511	4	F	DP3+PMQ7	wt	pmq7	WT PQ7	2014-01-08	2014-01-11	3	3.35025	no	30		3.33333																		wildtype			no			0
	511	4	F	DP3+PMQ7	wt	pmq7	WT PQ7	2014-01-08	2014-01-12	4	3.35025	no	30		0																		wildtype			no			0
	511	4	F	DP3+PMQ7	wt	pmq7	WT PQ7	2014-01-08	2014-01-13	5	3.35025	no	30		6.66667																		wildtype			no			0
	511	4	F	DP3+PMQ7	wt	pmq7	WT PQ7	2014-01-08	2014-01-14	6	3.35025	no	30		0																		wildtype			no			0
	511	4	F	DP3+PMQ7	wt	pmq7	WT PQ7	2014-01-08	2014-01-15	7	3.35025	no	30		13.3333																		wildtype			no			0
	511	4	F	DP3+PMQ7	wt	pmq7	WT PQ7	2014-01-08	2014-01-22	14	3.35025	no	30	35	16.6667																		wildtype			no			0
yes	512	17	F	CQ3+PMQ7	hetero	pmq7	Het PQ7	2014-01-08	2014-01-08	0	4.36616	yes	37		0	yes	yes	no	Yes	Yes	Yes	Yes	Yes	No	No	38.4	98	100	60	24	98	0.1	hetero	84.6391	79.3591	no	Complete fu		0	1
	512	17	F	CQ3+PMQ7	hetero	pmq7	Het PQ7	2014-01-08	2014-01-09	1	4.36616	yes	37		0																		hetero	84.6391	79.3591	no			0	2
	512	17	F	CQ3+PMQ7	hetero	pmq7	Het PQ7	2014-01-08	2014-01-10	2	4.36616	no	37		-10.8108																		hetero	84.6391	79.3591	no			0	3
	512	17	F	CQ3+PMQ7	hetero	pmq7	Het PQ7	2014-01-08	2014-01-11	3	4.36616	no	37		-2.7027																		hetero	84.6391	79.3591	no			0	4
	512	17	F	CQ3+PMQ7	hetero	pmq7	Het PQ7	2014-01-08	2014-01-12	4	4.36616	no	37		-13.5135																		hetero	84.6391	79.3591	no		1	0	5
	512	17	F	CQ3+PMQ7	hetero	pmq7	Het PQ7	2014-01-08	2014-01-13	5	4.36616	no	37		-10.8108																		hetero	84.6391	79.3591	no			0	6
	512	17	F	CQ3+PMQ7	hetero	pmq7	Het PQ7	2014-01-08	2014-01-14	6	4.36616	no	37		-10.8108																		hetero	84.6391	79.3591	no			0	7
	512	17	F	CQ3+PMQ7	hetero	pmq7	Het PQ7	2014-01-08	2014-01-15	7	4.36616	no	37		-5.40541																		hetero	84.6391	79.3591	no			0	8
	512	17	F	CQ3+PMQ7	hetero	pmq7	Het PQ7	2014-01-08	2014-01-22	14	4.36616	no	37	38	2.7027																		hetero	84.6391	79.3591	no			0	9
yes	521	10	F	CQ3+PMQ14	hetero	pmq14	Het PQ14	2014-01-22	2014-01-22	0	3.08493	no	40		0	yes	yes	no	No	Yes	No	No	No	Yes	No	36.7	80	90	60	22	100	1.7	hetero	75.8645	72.9375	no	Complete fu		0	1
	521	10	F	CQ3+PMQ14	hetero	pmq14	Het PQ14	2014-01-22	2014-01-23	1	3.08493	no	40		-10																		hetero	75.8645	72.9375	no			0	2
	521	10	F	CQ3+PMQ14	hetero	pmq14	Het PQ14	2014-01-22	2014-01-24	2	3.08493	no	40		-12.5																		hetero	75.8645	72.9375	no			0	3
	521	10	F	CQ3+PMQ14	hetero	pmq14	Het PQ14	2014-01-22	2014-01-25	3	3.08493	no	40		-20																		hetero	75.8645	72.9375	no			0	4
	521	10	F	CQ3+PMQ14	hetero	pmq14	Het PQ14	2014-01-22	2014-01-26	4	3.08493	no	40		-15																		hetero	75.8645	72.9375	no			0	5
	521	10	F	CQ3+PMQ14	hetero	pmq14	Het PQ14	2014-01-22	2014-01-27	5	3.08493	no	40		-37.5																		hetero	75.8645	72.9375	no		1	0	6
	521	10	F	CQ3+PMQ14	hetero	pmq14	Het PQ14	2014-01-22	2014-01-28	6	3.08493	no	40		-27.5																		hetero	75.8645	72.9375	no			0	7
	521	10	F	CQ3+PMQ14	hetero	pmq14	Het PQ14	2014-01-22	2014-01-29	7	3.08493	no	40		-22.5																		hetero	75.8645	72.9375	no			0	8
	521	10	F	CQ3+PMQ14	hetero	pmq14	Het PQ14	2014-01-22	2014-02-05	14	3.08493	no	40	35	-12.5																		hetero	75.8645	72.9375	no			0	9
yes	523	33	F	DP3+PMQ14	wt	pmq14	WT PQ14	2014-01-28	2014-01-28	0	3.37438	yes	33		0	yes	yes	no	No	No	No	Yes	No	Yes	Yes	36.9	78	110	80	20	99	0.4	wildtype			no	Complete fu		0
	523	33	F	DP3+PMQ14	wt	pmq14	WT PQ14	2014-01-28	2014-01-29	1	3.37438	yes	33		15.1515																		wildtype			no			0
	523	33	F	DP3+PMQ14	wt	pmq14	WT PQ14	2014-01-28	2014-01-30	2	3.37438	no	33		-3.0303																		wildtype			no			0
	523	33	F	DP3+PMQ14	wt	pmq14	WT PQ14	2014-01-28	2014-01-31	3	3.37438	no	33		6.06061																		wildtype			no			0
	523	33	F	DP3+PMQ14	wt	pmq14	WT PQ14	2014-01-28	2014-02-01	4	3.37438	no	33		-6.06061																		wildtype			no		1	0
	523	33	F	DP3+PMQ14	wt	pmq14	WT PQ14	2014-01-28	2014-02-02	5	3.37438	no	33		3.0303																		wildtype			no			0
	523	33	F	DP3+PMQ14	wt	pmq14	WT PQ14	2014-01-28	2014-02-03	6	3.37438	no	33		0																		wildtype			no			0
	523	33	F	DP3+PMQ14	wt	pmq14	WT PQ14	2014-01-28	2014-02-04	7	3.37438	no	33		9.09091																		wildtype			no			0
	523	33	F	DP3+PMQ14	wt	pmq14	WT PQ14	2014-01-28	2014-02-11	14	3.37438	no	33	39	18.1818																		wildtype			no			0
yes	526	17	F	CQ3+PMQ7	wt	pmq7	WT PQ7	2014-01-31	2014-01-31	0	3.73941	yes	36		0	yes	yes	no	No	No	No	Yes	No	No	No	39.2	90	100	70	20	97	0.9	wildtype	94.8812	96.2259	no	Complete fu		0	1
	526	17	F	CQ3+PMQ7	wt	pmq7	WT PQ7	2014-01-31	2014-02-01	1	3.73941	yes	36		-2.77778																		wildtype	94.8812	96.2259	no		1	0	2
	526	17	F	CQ3+PMQ7	wt	pmq7	WT PQ7	2014-01-31	2014-02-02	2	3.73941	no	36		5.55556																		wildtype	94.8812	96.2259	no			0	3
	526	17	F	CQ3+PMQ7	wt	pmq7	WT PQ7	2014-01-31	2014-02-03	3	3.73941	no	36		2.77778																		wildtype	94.8812	96.2259	no			0	4
	526	17	F	CQ3+PMQ7	wt	pmq7	WT PQ7	2014-01-31	2014-02-04	4	3.73941	no	36		8.33333																		wildtype	94.8812	96.2259	no			0	5
	526	17	F	CQ3+PMQ7	wt	pmq7	WT PQ7	2014-01-31	2014-02-05	5	3.73941	no	36		5.55556																		wildtype	94.8812	96.2259	no			0	6
	526	17	F	CQ3+PMQ7	wt	pmq7	WT PQ7	2014-01-31	2014-02-06	6	3.73941	no	36		5.55556																		wildtype	94.8812	96.2259	no			0	7
	526	17	F	CQ3+PMQ7	wt	pmq7	WT PQ7	2014-01-31	2014-02-07	7	3.73941	no	36		8.33333																		wildtype	94.8812	96.2259	no			0	8
	526	17	F	CQ3+PMQ7	wt	pmq7	WT PQ7	2014-01-31	2014-02-14	14	3.73941	no	36	40	11.1111																		wildtype	94.8812	96.2259	no			0	9
yes	527	10	F	DP3+PMQ14	wt	pmq14	WT PQ14	2014-01-31	2014-01-31	0	4.48816	yes	35		0	yes	yes	no	No	Yes	Yes	Yes	No	No	No	38.2	110	90	60	26	97	0.2	wildtype			no	Complete fu		0
	527	10	F	DP3+PMQ14	wt	pmq14	WT PQ14	2014-01-31	2014-02-01	1	4.48816	no	35		-2.85714																		wildtype			no		1	0
	527	10	F	DP3+PMQ14	wt	pmq14	WT PQ14	2014-01-31	2014-02-02	2	4.48816	no	35		2.85714																		wildtype			no			0
	527	10	F	DP3+PMQ14	wt	pmq14	WT PQ14	2014-01-31	2014-02-03	3	4.48816	no	35		-2.85714																		wildtype			no		2	0
	527	10	F	DP3+PMQ14	wt	pmq14	WT PQ14	2014-01-31	2014-02-04	4	4.48816	no	35		0																		wildtype			no			0
	527	10	F	DP3+PMQ14	wt	pmq14	WT PQ14	2014-01-31	2014-02-05	5	4.48816	no	35		0																		wildtype			no			0
	527	10	F	DP3+PMQ14	wt	pmq14	WT PQ14	2014-01-31	2014-02-06	6	4.48816	no	35		8.57143																		wildtype			no			0
	527	10	F	DP3+PMQ14	wt	pmq14	WT PQ14	2014-01-31	2014-02-07	7	4.48816	no	35		5.71429																		wildtype			no			0
	527	10	F	DP3+PMQ14	wt	pmq14	WT PQ14	2014-01-31	2014-02-14	14	4.48816	no	35	34	-2.85714																		wildtype			no		3	0
yes	528	15	F	CQ3+PMQ7	wt	pmq7	WT PQ7	2014-02-03	2014-02-03	0	4.24512	yes	35		0	yes	yes	no	No	No	No	Yes	No	No	No	37.4	78	100	60	24	96	99.9	wildtype			no	Complete fu		0
	528	15	F	CQ3+PMQ7	wt	pmq7	WT PQ7	2014-02-03	2014-02-04	1	4.24512	yes	35		5.71429																		wildtype			no			0
	528	15	F	CQ3+PMQ7	wt	pmq7	WT PQ7	2014-02-03	2014-02-05	2	4.24512	no	35		-8.57143																		wildtype			no			0
	528	15	F	CQ3+PMQ7	wt	pmq7	WT PQ7	2014-02-03	2014-02-06	3	4.24512	no	35		-11.4286																		wildtype			no		1	1
	528	15	F	CQ3+PMQ7	wt	pmq7	WT PQ7	2014-02-03	2014-02-07	4	4.24512	no	35		-5.71429																		wildtype			no			0
	528	15	F	CQ3+PMQ7	wt	pmq7	WT PQ7	2014-02-03	2014-02-08	5	4.24512	no	35		-2.85714																		wildtype			no			0
	528	15	F	CQ3+PMQ7	wt	pmq7	WT PQ7	2014-02-03	2014-02-09	6	4.24512	no	35		-2.85714																		wildtype			no			0
	528	15	F	CQ3+PMQ7	wt	pmq7	WT PQ7	2014-02-03	2014-02-10	7	4.24512	no	35		2.85714																		wildtype			no			0
	528	15	F	CQ3+PMQ7	wt	pmq7	WT PQ7	2014-02-03	2014-02-17	14	4.24512	no	35	33	-5.71429																		wildtype			no			0
yes	531	23	F	CQ3+PMQ7	wt	pmq7	WT PQ7	2014-02-07	2014-02-07	0	4.20958	yes	43		0	yes	yes	no	Yes	Yes	Yes	Yes	Yes	Yes	Yes	38.9	100	90	60	24	99	0.5	wildtype			no	Premature discontinuation		0
	531	23	F	CQ3+PMQ7	wt	pmq7	WT PQ7	2014-02-07	2014-02-08	1	4.20958	yes	43		-6.97674																		wildtype			no		1	0
	531	23	F	CQ3+PMQ7	wt	pmq7	WT PQ7	2014-02-07	2014-02-09	2	4.20958	yes	43		-4.65116																		wildtype			no			0
	531	23	F	CQ3+PMQ7	wt	pmq7	WT PQ7	2014-02-07	2014-02-10	3	4.20958	no	43		-4.65116																		wildtype			no			0
	531	23	F	CQ3+PMQ7	wt	pmq7	WT PQ7	2014-02-07	2014-02-11	4	4.20958	no	43		-2.32558																		wildtype			no			0
	531	23	F	CQ3+PMQ7	wt	pmq7	WT PQ7	2014-02-07	2014-02-12	5	4.20958	no	43		-2.32558																		wildtype			no			0
	531	23	F	CQ3+PMQ7	wt	pmq7	WT PQ7	2014-02-07	2014-02-13	6	4.20958	no	43		-2.32558																		wildtype			no			0
	531	23	F	CQ3+PMQ7	wt	pmq7	WT PQ7	2014-02-07	2014-02-14	7	4.20958	no	43		-2.32558																		wildtype			no			0
	531	23	F	CQ3+PMQ7	wt	pmq7	WT PQ7	2014-02-07	2014-02-21	14	4.20958	no	43	45	4.65116																		wildtype			no			0
yes	532	18	F	CQ3+PMQ14	wt	pmq14	WT PQ14	2014-02-11	2014-02-11	0	2.2833	no	36		0	yes	yes	yes	No	No	Yes	Yes	No	No	Yes	36.9	80	100	70	20	100	1.3	wildtype			no	Complete fu		0
	532	18	F	CQ3+PMQ14	wt	pmq14	WT PQ14	2014-02-11	2014-02-12	1	2.2833	no	36		-5.55556																		wildtype			no		1	0
	532	18	F	CQ3+PMQ14	wt	pmq14	WT PQ14	2014-02-11	2014-02-13	2	2.2833	no	36		0																		wildtype			no			0
	532	18	F	CQ3+PMQ14	wt	pmq14	WT PQ14	2014-02-11	2014-02-14	3	2.2833	no	36		2.77778																		wildtype			no			0
	532	18	F	CQ3+PMQ14	wt	pmq14	WT PQ14	2014-02-11	2014-02-15	4	2.2833	no	36		-2.77778																		wildtype			no			0
	532	18	F	CQ3+PMQ14	wt	pmq14	WT PQ14	2014-02-11	2014-02-16	5	2.2833	no	36		5.55556																		wildtype			no			0
	532	18	F	CQ3+PMQ14	wt	pmq14	WT PQ14	2014-02-11	2014-02-17	6	2.2833	no	36		5.55556																		wildtype			no			0
	532	18	F	CQ3+PMQ14	wt	pmq14	WT PQ14	2014-02-11	2014-02-18	7	2.2833	no	36		11.1111																		wildtype			no			0
	532	18	F	CQ3+PMQ14	wt	pmq14	WT PQ14	2014-02-11	2014-02-25	14	2.2833	no	36	38	5.55556																		wildtype			no			0
yes	537	13	F	DP3+PMQ7	hetero	pmq7	Het PQ7	2014-02-14	2014-02-14	0	4.23253	yes	34		0	yes	yes	no	No	Yes	No	Yes	No	Yes	No	37.9	78	110	60	22	98	0.8	hetero			no	Premature discontinuation		0
	537	13	F	DP3+PMQ7	hetero	pmq7	Het PQ7	2014-02-14	2014-02-15	1	4.23253	no	34		5.88235																		hetero			no			0
	537	13	F	DP3+PMQ7	hetero	pmq7	Het PQ7	2014-02-14	2014-02-16	2	4.23253	no	34		-5.88235																		hetero			no			0
	537	13	F	DP3+PMQ7	hetero	pmq7	Het PQ7	2014-02-14	2014-02-17	3	4.23253	no	34		-23.5294																		hetero			no			0
	537	13	F	DP3+PMQ7	hetero	pmq7	Het PQ7	2014-02-14	2014-02-18	4	4.23253	no	34		-20.5882																		hetero			no			0
	537	13	F	DP3+PMQ7	hetero	pmq7	Het PQ7	2014-02-14	2014-02-19	5	4.23253	no	34		-29.4118																		hetero			no			0
	537	13	F	DP3+PMQ7	hetero	pmq7	Het PQ7	2014-02-14	2014-02-20	6	4.23253	no	34		-32.3529																		hetero			no		1	0
	537	13	F	DP3+PMQ7	hetero	pmq7	Het PQ7	2014-02-14	2014-02-21	7	4.23253	no	34		-26.4706																		hetero			no			0
	537	13	F	DP3+PMQ7	hetero	pmq7	Het PQ7	2014-02-14	2014-02-28	14	4.23253	no	34	32	-5.88235																		hetero			no			0
yes	538	37	F	CQ3+PMQ14	wt	pmq14	WT PQ14	2014-02-14	2014-02-14	0	3.68413	yes	39		0	yes	yes	yes	No	No	No	No	No	Yes	No	36.5	72	90	60	26	97	1.2	wildtype	129.628	101.109	no	Complete fu		0	1
	538	37	F	CQ3+PMQ14	wt	pmq14	WT PQ14	2014-02-14	2014-02-15	1	3.68413	yes	39		-10.2564																		wildtype	129.628	101.109	no			0	2
	538	37	F	CQ3+PMQ14	wt	pmq14	WT PQ14	2014-02-14	2014-02-16	2	3.68413	yes	39		-5.12821																		wildtype	129.628	101.109	no			0	3
	538	37	F	CQ3+PMQ14	wt	pmq14	WT PQ14	2014-02-14	2014-02-17	3	3.68413	no	39		-17.9487																		wildtype	129.628	101.109	no		1	0	4
	538	37	F	CQ3+PMQ14	wt	pmq14	WT PQ14	2014-02-14	2014-02-18	4	3.68413	no	39		-15.3846																		wildtype	129.628	101.109	no			0	5
	538	37	F	CQ3+PMQ14	wt	pmq14	WT PQ14	2014-02-14	2014-02-19	5	3.68413	no	39		-7.69231																		wildtype	129.628	101.109	no			0	6
	538	37	F	CQ3+PMQ14	wt	pmq14	WT PQ14	2014-02-14	2014-02-20	6	3.68413	no	39		-7.69231																		wildtype	129.628	101.109	no			0	7
	538	37	F	CQ3+PMQ14	wt	pmq14	WT PQ14	2014-02-14	2014-02-21	7	3.68413	no	39		-10.2564																		wildtype	129.628	101.109	no			0	8
	538	37	F	CQ3+PMQ14	wt	pmq14	WT PQ14	2014-02-14	2014-02-28	14	3.68413	no	39	38	-2.5641																		wildtype	129.628	101.109	no			0	9
yes	539	15	F	DP3+PMQ7	wt	pmq7	WT PQ7	2014-02-15	2014-02-15	0	4.28083	yes	38		0	yes	yes	yes	Yes	No	No	Yes	Yes	Yes	Yes	37	88	100	60	20	98	0	wildtype	116.634	107.444	no	Complete fu		0	1
	539	15	F	DP3+PMQ7	wt	pmq7	WT PQ7	2014-02-15	2014-02-16	1	4.28083	no	38		-7.89474																		wildtype	116.634	107.444	no		1	0	2
	539	15	F	DP3+PMQ7	wt	pmq7	WT PQ7	2014-02-15	2014-02-17	2	4.28083	no	38		-5.26316																		wildtype	116.634	107.444	no			0	3
	539	15	F	DP3+PMQ7	wt	pmq7	WT PQ7	2014-02-15	2014-02-18	3	4.28083	no	38		-7.89474																		wildtype	116.634	107.444	no		2	0	4
	539	15	F	DP3+PMQ7	wt	pmq7	WT PQ7	2014-02-15	2014-02-19	4	4.28083	no	38		0																		wildtype	116.634	107.444	no			0	5
	539	15	F	DP3+PMQ7	wt	pmq7	WT PQ7	2014-02-15	2014-02-20	5	4.28083	no	38		0																		wildtype	116.634	107.444	no			0	6
	539	15	F	DP3+PMQ7	wt	pmq7	WT PQ7	2014-02-15	2014-02-21	6	4.28083	no	38		-5.26316																		wildtype	116.634	107.444	no			0	7
	539	15	F	DP3+PMQ7	wt	pmq7	WT PQ7	2014-02-15	2014-02-22	7	4.28083	no	38		0																		wildtype	116.634	107.444	no			0	8
	539	15	F	DP3+PMQ7	wt	pmq7	WT PQ7	2014-02-15	2014-03-01	14	4.28083	no	38	41	7.89474																		wildtype	116.634	107.444	no			0	9
no	540	3.3	F	DP3+PMQ14				2014-02-17	2014-02-17	0	4.42121	yes				yes	yes	no	No	Yes	Yes					37.4	120	999	999	28	99	0.1	wildtype			no	Premature discontinuation
yes	541	40	F	CQ3+PMQ7	wt	pmq7	WT PQ7	2014-02-19	2014-02-19	0	4.15589	yes	38		0	yes	yes	no	No	No	No	No	No	Yes	No	36.7	76	120	80	20	100	1	wildtype			no	Complete fu		0
	541	40	F	CQ3+PMQ7	wt	pmq7	WT PQ7	2014-02-19	2014-02-20	1	4.15589	yes	38		5.26316																		wildtype			no			0
	541	40	F	CQ3+PMQ7	wt	pmq7	WT PQ7	2014-02-19	2014-02-21	2	4.15589	no	38		-7.89474																		wildtype			no		1	0
	541	40	F	CQ3+PMQ7	wt	pmq7	WT PQ7	2014-02-19	2014-02-22	3	4.15589	no	38		-2.63158																		wildtype			no			0
	541	40	F	CQ3+PMQ7	wt	pmq7	WT PQ7	2014-02-19	2014-02-23	4	4.15589	no	38		-5.26316																		wildtype			no			0
	541	40	F	CQ3+PMQ7	wt	pmq7	WT PQ7	2014-02-19	2014-02-24	5	4.15589	no	38		-5.26316																		wildtype			no			0
	541	40	F	CQ3+PMQ7	wt	pmq7	WT PQ7	2014-02-19	2014-02-25	6	4.15589	no	38		0																		wildtype			no			0
	541	40	F	CQ3+PMQ7	wt	pmq7	WT PQ7	2014-02-19	2014-02-26	7	4.15589	no	38		7.89474																		wildtype			no			0
	541	40	F	CQ3+PMQ7	wt	pmq7	WT PQ7	2014-02-19	2014-03-05	14	4.15589	no	38	37	-2.63158																		wildtype			no			0
yes	542	47	F	DP3+PMQ14	wt	pmq14	WT PQ14	2014-02-21	2014-02-21	0	2.99651	no	38		0	yes	yes	yes	No	No	No	Yes	No	Yes	No	36.4	64	110	70	20	100	0.4	wildtype			no	Premature discontinuation		0
	542	47	F	DP3+PMQ14	wt	pmq14	WT PQ14	2014-02-21	2014-02-22	1	2.99651	no	38		0																		wildtype			no			0
	542	47	F	DP3+PMQ14	wt	pmq14	WT PQ14	2014-02-21	2014-02-23	2	2.99651	no	38		-5.26316																		wildtype			no		1	0
	542	47	F	DP3+PMQ14	wt	pmq14	WT PQ14	2014-02-21	2014-02-24	3	2.99651	no	38		0																		wildtype			no			0
	542	47	F	DP3+PMQ14	wt	pmq14	WT PQ14	2014-02-21	2014-02-25	4	2.99651	no	38		7.89474																		wildtype			no			0
	542	47	F	DP3+PMQ14	wt	pmq14	WT PQ14	2014-02-21	2014-02-26	5	2.99651	no	38		2.63158																		wildtype			no			0
	542	47	F	DP3+PMQ14	wt	pmq14	WT PQ14	2014-02-21	2014-02-27	6	2.99651	no	38		7.89474																		wildtype			no			0
	542	47	F	DP3+PMQ14	wt	pmq14	WT PQ14	2014-02-21	2014-02-28	7	2.99651	no	38		2.63158																		wildtype			no			0
	542	47	F	DP3+PMQ14	wt	pmq14	WT PQ14	2014-02-21	2014-03-07	14	2.99651	no	38	40	5.26316																		wildtype			no			0
yes	545	42	F	CQ3+PMQ14	wt	pmq14	WT PQ14	2014-02-27	2014-02-27	0	3.30449	no	39		0	yes	yes	no	Yes	Yes	No	Yes	Yes	Yes	Yes	36.9	74	110	80	22	98	1.4	wildtype			no	Complete fu		0
	545	42	F	CQ3+PMQ14	wt	pmq14	WT PQ14	2014-02-27	2014-02-28	1	3.30449	yes	39		0																		wildtype			no			0
	545	42	F	CQ3+PMQ14	wt	pmq14	WT PQ14	2014-02-27	2014-03-01	2	3.30449	no	39		-5.12821																		wildtype			no		1	0
	545	42	F	CQ3+PMQ14	wt	pmq14	WT PQ14	2014-02-27	2014-03-02	3	3.30449	no	39		-5.12821																		wildtype			no		2	1
	545	42	F	CQ3+PMQ14	wt	pmq14	WT PQ14	2014-02-27	2014-03-03	4	3.30449	no	39		7.69231																		wildtype			no			0
	545	42	F	CQ3+PMQ14	wt	pmq14	WT PQ14	2014-02-27	2014-03-04	5	3.30449	no	39		7.69231																		wildtype			no			0
	545	42	F	CQ3+PMQ14	wt	pmq14	WT PQ14	2014-02-27	2014-03-05	6	3.30449	no	39		2.5641																		wildtype			no			0
	545	42	F	CQ3+PMQ14	wt	pmq14	WT PQ14	2014-02-27	2014-03-06	7	3.30449	no	39		5.12821																		wildtype			no			0
	545	42	F	CQ3+PMQ14	wt	pmq14	WT PQ14	2014-02-27	2014-03-13	14	3.30449	no	39	40	2.5641																		wildtype			no			0
yes	549	19	F	DP3+PMQ14	wt	pmq14	WT PQ14	2014-03-14	2014-03-14	0	4.55838	yes	36		0	yes	yes	no	No	No	No	Yes	No	Yes	No	36.7	100	100	60	24	99	0.4	wildtype			no	Complete fu		0
	549	19	F	DP3+PMQ14	wt	pmq14	WT PQ14	2014-03-14	2014-03-15	1	4.55838	no	36		-5.55556																		wildtype			no			0
	549	19	F	DP3+PMQ14	wt	pmq14	WT PQ14	2014-03-14	2014-03-16	2	4.55838	no	36		-2.77778																		wildtype			no			0
	549	19	F	DP3+PMQ14	wt	pmq14	WT PQ14	2014-03-14	2014-03-17	3	4.55838	no	36		-2.77778																		wildtype			no			0
	549	19	F	DP3+PMQ14	wt	pmq14	WT PQ14	2014-03-14	2014-03-18	4	4.55838	no	36		-2.77778																		wildtype			no			0
	549	19	F	DP3+PMQ14	wt	pmq14	WT PQ14	2014-03-14	2014-03-19	5	4.55838	no	36		-2.77778																		wildtype			no			0
	549	19	F	DP3+PMQ14	wt	pmq14	WT PQ14	2014-03-14	2014-03-20	6	4.55838	no	36		-8.33333																		wildtype			no		1	0
	549	19	F	DP3+PMQ14	wt	pmq14	WT PQ14	2014-03-14	2014-03-21	7	4.55838	no	36		-5.55556																		wildtype			no			1
	549	19	F	DP3+PMQ14	wt	pmq14	WT PQ14	2014-03-14	2014-03-28	14	4.55838	no	36	35	-2.77778																		wildtype			no			0
yes	554	45	F	DP3+PMQ7	wt	pmq7	WT PQ7	2014-03-22	2014-03-22	0	4.58754	yes	44		0	yes	yes	no	Yes	No	No	No	No	No	No	37.6	99	100	70	22	99	0.5	wildtype			no	Complete fu		0
	554	45	F	DP3+PMQ7	wt	pmq7	WT PQ7	2014-03-22	2014-03-23	1	4.58754	no	44		-4.54545																		wildtype			no			0
	554	45	F	DP3+PMQ7	wt	pmq7	WT PQ7	2014-03-22	2014-03-24	2	4.58754	no	44		-9.09091																		wildtype			no			0
	554	45	F	DP3+PMQ7	wt	pmq7	WT PQ7	2014-03-22	2014-03-25	3	4.58754	no	44		-6.81818																		wildtype			no			0
	554	45	F	DP3+PMQ7	wt	pmq7	WT PQ7	2014-03-22	2014-03-26	4	4.58754	no	44		-9.09091																		wildtype			no			1
	554	45	F	DP3+PMQ7	wt	pmq7	WT PQ7	2014-03-22	2014-03-27	5	4.58754	no	44		-11.3636																		wildtype			no			0
	554	45	F	DP3+PMQ7	wt	pmq7	WT PQ7	2014-03-22	2014-03-28	6	4.58754	no	44		-9.09091																		wildtype			no			0
	554	45	F	DP3+PMQ7	wt	pmq7	WT PQ7	2014-03-22	2014-03-29	7	4.58754	no	44		-11.3636																		wildtype			no			0
	554	45	F	DP3+PMQ7	wt	pmq7	WT PQ7	2014-03-22	2014-04-05	14	4.58754	no	44	35	-20.4545																		wildtype			no		1	0
yes	555	13	F	CQ3+PMQ14	hetero	pmq14	Het PQ14	2014-03-28	2014-03-28	0	4.18889	yes	41		0	yes	yes	no	Yes	Yes	No	Yes	No	Yes	No	40.5	128	90	60	36	95	1.1	hetero	86.9912	90.4564	no	Complete fu		0	1
	555	13	F	CQ3+PMQ14	hetero	pmq14	Het PQ14	2014-03-28	2014-03-29	1	4.18889	yes	41		2.43902																		hetero	86.9912	90.4564	no			0	2
	555	13	F	CQ3+PMQ14	hetero	pmq14	Het PQ14	2014-03-28	2014-03-30	2	4.18889	no	41		2.43902																		hetero	86.9912	90.4564	no			0	3
	555	13	F	CQ3+PMQ14	hetero	pmq14	Het PQ14	2014-03-28	2014-03-31	3	4.18889	no	41		-2.43902																		hetero	86.9912	90.4564	no			0	4
	555	13	F	CQ3+PMQ14	hetero	pmq14	Het PQ14	2014-03-28	2014-04-01	4	4.18889	no	41		0																		hetero	86.9912	90.4564	no			0	5
	555	13	F	CQ3+PMQ14	hetero	pmq14	Het PQ14	2014-03-28	2014-04-02	5	4.18889	no	41		-4.87805																		hetero	86.9912	90.4564	no			0	6
	555	13	F	CQ3+PMQ14	hetero	pmq14	Het PQ14	2014-03-28	2014-04-03	6	4.18889	no	41		-4.87805																		hetero	86.9912	90.4564	no			1	7
	555	13	F	CQ3+PMQ14	hetero	pmq14	Het PQ14	2014-03-28	2014-04-04	7	4.18889	no	41		-7.31707																		hetero	86.9912	90.4564	no		1	1	8
	555	13	F	CQ3+PMQ14	hetero	pmq14	Het PQ14	2014-03-28	2014-04-11	14	4.18889	no	41	40	-2.43902																		hetero	86.9912	90.4564	no			0	9
yes	559	6	F	CQ3+PMQ7	wt	pmq7	WT PQ7	2014-04-17	2014-04-17	0	3.84161	yes	31		0	yes	yes	no	No	No	No	No	No	No	No	40.1	160	999	999	48	100	0	wildtype			no	Premature discontinuation		0
	559	6	F	CQ3+PMQ7	wt	pmq7	WT PQ7	2014-04-17	2014-04-18	1	3.84161	no	31		-3.22581																		wildtype			no			0
	559	6	F	CQ3+PMQ7	wt	pmq7	WT PQ7	2014-04-17	2014-04-19	2	3.84161	no	31		-6.45161																		wildtype			no			0
	559	6	F	CQ3+PMQ7	wt	pmq7	WT PQ7	2014-04-17	2014-04-20	3	3.84161	no	31		-9.67742																		wildtype			no			0
	559	6	F	CQ3+PMQ7	wt	pmq7	WT PQ7	2014-04-17	2014-04-21	4	3.84161	no	31		-16.129																		wildtype			no		1	0
	559	6	F	CQ3+PMQ7	wt	pmq7	WT PQ7	2014-04-17	2014-04-22	5	3.84161	no	31		-9.67742																		wildtype			no			0
	559	6	F	CQ3+PMQ7	wt	pmq7	WT PQ7	2014-04-17	2014-04-23	6	3.84161	no	31		-3.22581																		wildtype			no			0
	559	6	F	CQ3+PMQ7	wt	pmq7	WT PQ7	2014-04-17	2014-04-24	7	3.84161	no	31		0																		wildtype			no			0
yes	561	31	F	DP3+PMQ14	wt	pmq14	WT PQ14	2014-04-18	2014-04-18	0	2.31806	no	41		0	no	yes	yes	No	No	No	Yes	No	Yes	Yes	37.1	78	100	60	22	100	1	wildtype			no	Complete fu		0
	561	31	F	DP3+PMQ14	wt	pmq14	WT PQ14	2014-04-18	2014-04-19	1	2.31806	no	41		-9.7561																		wildtype			no			0
	561	31	F	DP3+PMQ14	wt	pmq14	WT PQ14	2014-04-18	2014-04-20	2	2.31806	no	41		-9.7561																		wildtype			no			0
	561	31	F	DP3+PMQ14	wt	pmq14	WT PQ14	2014-04-18	2014-04-21	3	2.31806	no	41		-9.7561																		wildtype			no			0
	561	31	F	DP3+PMQ14	wt	pmq14	WT PQ14	2014-04-18	2014-04-22	4	2.31806	no	41		-12.1951																		wildtype			no		1	0
	561	31	F	DP3+PMQ14	wt	pmq14	WT PQ14	2014-04-18	2014-04-23	5	2.31806	no	41		-4.87805																		wildtype			no			0
	561	31	F	DP3+PMQ14	wt	pmq14	WT PQ14	2014-04-18	2014-04-24	6	2.31806	no	41		-7.31707																		wildtype			no			0
	561	31	F	DP3+PMQ14	wt	pmq14	WT PQ14	2014-04-18	2014-04-25	7	2.31806	no	41		-12.1951																		wildtype			no		2	0
	561	31	F	DP3+PMQ14	wt	pmq14	WT PQ14	2014-04-18	2014-05-02	14	2.31806	no	41	37	-9.7561																		wildtype			no			0
yes	562	14	F	CQ3+PMQ14	wt	pmq14	WT PQ14	2014-04-21	2014-04-21	0	4.23887	yes	46		0	yes	yes	no	No	No	No	No	No	No	Yes	38.6	100	100	60	21	100	1.7	wildtype	123.963	107.34	no	Complete fu		0	1
	562	14	F	CQ3+PMQ14	wt	pmq14	WT PQ14	2014-04-21	2014-04-22	1	4.23887	yes	46		-10.8696																		wildtype	123.963	107.34	no			0	2
	562	14	F	CQ3+PMQ14	wt	pmq14	WT PQ14	2014-04-21	2014-04-23	2	4.23887	no	46		-13.0435																		wildtype	123.963	107.34	no			0	3
	562	14	F	CQ3+PMQ14	wt	pmq14	WT PQ14	2014-04-21	2014-04-24	3	4.23887	no	46		-17.3913																		wildtype	123.963	107.34	no			0	4
	562	14	F	CQ3+PMQ14	wt	pmq14	WT PQ14	2014-04-21	2014-04-25	4	4.23887	no	46		-13.0435																		wildtype	123.963	107.34	no			0	5
	562	14	F	CQ3+PMQ14	wt	pmq14	WT PQ14	2014-04-21	2014-04-26	5	4.23887	no	46		-17.3913																		wildtype	123.963	107.34	no			0	6
	562	14	F	CQ3+PMQ14	wt	pmq14	WT PQ14	2014-04-21	2014-04-27	6	4.23887	no	46		-19.5652																		wildtype	123.963	107.34	no		1	0	7
	562	14	F	CQ3+PMQ14	wt	pmq14	WT PQ14	2014-04-21	2014-04-28	7	4.23887	no	46		-13.0435																		wildtype	123.963	107.34	no			0	8
	562	14	F	CQ3+PMQ14	wt	pmq14	WT PQ14	2014-04-21	2014-05-05	14	4.23887	no	46	40	-13.0435																		wildtype	123.963	107.34	no			0	9
yes	564	23	F	DP3+PMQ7	wt	pmq7	WT PQ7	2014-04-25	2014-04-25	0	3.06744	yes	41		0	yes	yes	yes	No	No	No	Yes	No	Yes	No	37.8	82	100	70	24	98	0.6	wildtype	98.7332	102.256	no	Complete fu		0	1
	564	23	F	DP3+PMQ7	wt	pmq7	WT PQ7	2014-04-25	2014-04-26	1	3.06744	no	41		-7.31707																		wildtype	98.7332	102.256	no			0	2
	564	23	F	DP3+PMQ7	wt	pmq7	WT PQ7	2014-04-25	2014-04-27	2	3.06744	no	41		-12.1951																		wildtype	98.7332	102.256	no			0	3
	564	23	F	DP3+PMQ7	wt	pmq7	WT PQ7	2014-04-25	2014-04-28	3	3.06744	no	41		-12.1951																		wildtype	98.7332	102.256	no			0	4
	564	23	F	DP3+PMQ7	wt	pmq7	WT PQ7	2014-04-25	2014-04-29	4	3.06744	no	41		-9.7561																		wildtype	98.7332	102.256	no			0	5
	564	23	F	DP3+PMQ7	wt	pmq7	WT PQ7	2014-04-25	2014-04-30	5	3.06744	no	41		-7.31707																		wildtype	98.7332	102.256	no			0	6
	564	23	F	DP3+PMQ7	wt	pmq7	WT PQ7	2014-04-25	2014-05-01	6	3.06744	no	41		-14.6341																		wildtype	98.7332	102.256	no			0	7
	564	23	F	DP3+PMQ7	wt	pmq7	WT PQ7	2014-04-25	2014-05-02	7	3.06744	no	41		-9.7561																		wildtype	98.7332	102.256	no			0	8
	564	23	F	DP3+PMQ7	wt	pmq7	WT PQ7	2014-04-25	2014-05-09	14	3.06744	no	41	34	-17.0732																		wildtype	98.7332	102.256	no		1	0	9
yes	565	8	F	CQ3+PMQ7	wt	pmq7	WT PQ7	2014-04-28	2014-04-28	0	3.1486	yes	35		0	yes	yes	no	No	Yes	Yes	No	No	No	No	38.1	100	999	999	24	98	0.1	wildtype			no	Complete fu		0
	565	8	F	CQ3+PMQ7	wt	pmq7	WT PQ7	2014-04-28	2014-04-29	1	3.1486	yes	35		-11.4286																		wildtype			no			0
	565	8	F	CQ3+PMQ7	wt	pmq7	WT PQ7	2014-04-28	2014-04-30	2	3.1486	no	35		17.1429																		wildtype			no			0
	565	8	F	CQ3+PMQ7	wt	pmq7	WT PQ7	2014-04-28	2014-05-01	3	3.1486	no	35		-17.1429																		wildtype			no			0
	565	8	F	CQ3+PMQ7	wt	pmq7	WT PQ7	2014-04-28	2014-05-02	4	3.1486	no	35		-17.1429																		wildtype			no			0
	565	8	F	CQ3+PMQ7	wt	pmq7	WT PQ7	2014-04-28	2014-05-03	5	3.1486	no	35		-20																		wildtype			no		1	0
	565	8	F	CQ3+PMQ7	wt	pmq7	WT PQ7	2014-04-28	2014-05-04	6	3.1486	no	35		-14.2857																		wildtype			no			0
	565	8	F	CQ3+PMQ7	wt	pmq7	WT PQ7	2014-04-28	2014-05-05	7	3.1486	no	35		-8.57143																		wildtype			no			0
	565	8	F	CQ3+PMQ7	wt	pmq7	WT PQ7	2014-04-28	2014-05-12	14	3.1486	no	35	33	-5.71429																		wildtype			no			0
yes	566	38	F	CQ3+PMQ14	wt	pmq14	WT PQ14	2014-04-28	2014-04-28	0	4.66484	yes	46		0	yes	yes	yes	No	No	Yes	Yes	No	No	No	37.5	96	90	60	28	98	1.1	wildtype			no	Complete fu		0
	566	38	F	CQ3+PMQ14	wt	pmq14	WT PQ14	2014-04-28	2014-04-29	1	4.66484	yes	46		-17.3913																		wildtype			no			0
	566	38	F	CQ3+PMQ14	wt	pmq14	WT PQ14	2014-04-28	2014-04-30	2	4.66484	no	46		-21.7391																		wildtype			no		1	0
	566	38	F	CQ3+PMQ14	wt	pmq14	WT PQ14	2014-04-28	2014-05-01	3	4.66484	no	46		-19.5652																		wildtype			no			0
	566	38	F	CQ3+PMQ14	wt	pmq14	WT PQ14	2014-04-28	2014-05-02	4	4.66484	no	46		-19.5652																		wildtype			no			0
	566	38	F	CQ3+PMQ14	wt	pmq14	WT PQ14	2014-04-28	2014-05-03	5	4.66484	no	46		-17.3913																		wildtype			no			0
	566	38	F	CQ3+PMQ14	wt	pmq14	WT PQ14	2014-04-28	2014-05-04	6	4.66484	no	46		-13.0435																		wildtype			no			0
	566	38	F	CQ3+PMQ14	wt	pmq14	WT PQ14	2014-04-28	2014-05-05	7	4.66484	no	46		-15.2174																		wildtype			no			0
	566	38	F	CQ3+PMQ14	wt	pmq14	WT PQ14	2014-04-28	2014-05-12	14	4.66484	no	46	41	-10.8696																		wildtype			no			0
yes	568	7	F	CQ3+PMQ7	wt	pmq7	WT PQ7	2014-04-29	2014-04-29	0	4.31383	yes	41		0	yes	yes	yes	Yes	No	No	Yes	No	Yes	No	38	104	999	999	28	100	0	wildtype			no	Complete fu		0
	568	7	F	CQ3+PMQ7	wt	pmq7	WT PQ7	2014-04-29	2014-04-30	1	4.31383	yes	41		-14.6341																		wildtype			no			0
	568	7	F	CQ3+PMQ7	wt	pmq7	WT PQ7	2014-04-29	2014-05-01	2	4.31383	no	41		-14.6341																		wildtype			no			0
	568	7	F	CQ3+PMQ7	wt	pmq7	WT PQ7	2014-04-29	2014-05-02	3	4.31383	no	41		-17.0732																		wildtype			no		1	0
	568	7	F	CQ3+PMQ7	wt	pmq7	WT PQ7	2014-04-29	2014-05-03	4	4.31383	no	41		-9.7561																		wildtype			no			0
	568	7	F	CQ3+PMQ7	wt	pmq7	WT PQ7	2014-04-29	2014-05-04	5	4.31383	no	41		-12.1951																		wildtype			no			0
	568	7	F	CQ3+PMQ7	wt	pmq7	WT PQ7	2014-04-29	2014-05-05	6	4.31383	no	41		-2.43902																		wildtype			no			0
	568	7	F	CQ3+PMQ7	wt	pmq7	WT PQ7	2014-04-29	2014-05-06	7	4.31383	no	41		-7.31707																		wildtype			no			0
	568	7	F	CQ3+PMQ7	wt	pmq7	WT PQ7	2014-04-29	2014-05-13	14	4.31383	no	41	38	-7.31707																		wildtype			no			0
yes	570	3.4	F	DP3+PMQ7	wt	pmq7	WT PQ7	2014-04-30	2014-04-30	0	2.90309	yes	33		0	yes	9	9	Yes	No	No	No	No	No	No	38.5	126	999	999	34	98	1.2	wildtype			no	Complete fu		0
	570	3.4	F	DP3+PMQ7	wt	pmq7	WT PQ7	2014-04-30	2014-05-01	1	2.90309	no	33		-6.06061																		wildtype			no		1	0
	570	3.4	F	DP3+PMQ7	wt	pmq7	WT PQ7	2014-04-30	2014-05-02	2	2.90309	no	33		-3.0303																		wildtype			no			0
	570	3.4	F	DP3+PMQ7	wt	pmq7	WT PQ7	2014-04-30	2014-05-03	3	2.90309	no	33		0																		wildtype			no			0
	570	3.4	F	DP3+PMQ7	wt	pmq7	WT PQ7	2014-04-30	2014-05-04	4	2.90309	no	33		-3.0303																		wildtype			no			0
	570	3.4	F	DP3+PMQ7	wt	pmq7	WT PQ7	2014-04-30	2014-05-05	5	2.90309	no	33		6.06061																		wildtype			no			0
	570	3.4	F	DP3+PMQ7	wt	pmq7	WT PQ7	2014-04-30	2014-05-06	6	2.90309	no	33		0																		wildtype			no			0
	570	3.4	F	DP3+PMQ7	wt	pmq7	WT PQ7	2014-04-30	2014-05-07	7	2.90309	no	33		6.06061																		wildtype			no			0
	570	3.4	F	DP3+PMQ7	wt	pmq7	WT PQ7	2014-04-30	2014-05-14	14	2.90309	no	33	36	9.09091																		wildtype			no			0
yes	572	57	F	CQ3+PMQ7	wt	pmq7	WT PQ7	2014-05-07	2014-05-07	0	3.39164	yes	35		0	yes	yes	no	Yes	Yes	No	Yes	No	Yes	No	38.4	86	110	70	24	98	0.1	wildtype			no	Complete fu		0
	572	57	F	CQ3+PMQ7	wt	pmq7	WT PQ7	2014-05-07	2014-05-08	1	3.39164	no	35		-14.2857																		wildtype			no			0
	572	57	F	CQ3+PMQ7	wt	pmq7	WT PQ7	2014-05-07	2014-05-09	2	3.39164	no	35		-14.2857																		wildtype			no			0
	572	57	F	CQ3+PMQ7	wt	pmq7	WT PQ7	2014-05-07	2014-05-10	3	3.39164	no	35		-11.4286																		wildtype			no			0
	572	57	F	CQ3+PMQ7	wt	pmq7	WT PQ7	2014-05-07	2014-05-11	4	3.39164	no	35		-11.4286																		wildtype			no			0
	572	57	F	CQ3+PMQ7	wt	pmq7	WT PQ7	2014-05-07	2014-05-12	5	3.39164	no	35		-14.2857																		wildtype			no			0
	572	57	F	CQ3+PMQ7	wt	pmq7	WT PQ7	2014-05-07	2014-05-13	6	3.39164	no	35		-14.2857																		wildtype			no			0
	572	57	F	CQ3+PMQ7	wt	pmq7	WT PQ7	2014-05-07	2014-05-14	7	3.39164	no	35		-14.2857																		wildtype			no			0
	572	57	F	CQ3+PMQ7	wt	pmq7	WT PQ7	2014-05-07	2014-05-21	14	3.39164	no	35	29	-17.1429																		wildtype			no		1	0
yes	573	12	F	DP3+PMQ7	wt	pmq7	WT PQ7	2014-05-08	2014-05-08	0	3.50515	yes	34		0	yes	yes	no	No	Yes	Yes	Yes	No	No	No	37	88	90	60	26	99	99.9	wildtype			no	Complete fu		0
	573	12	F	DP3+PMQ7	wt	pmq7	WT PQ7	2014-05-08	2014-05-09	1	3.50515	yes	34		0																		wildtype			no			0
	573	12	F	DP3+PMQ7	wt	pmq7	WT PQ7	2014-05-08	2014-05-10	2	3.50515	no	34		-14.7059																		wildtype			no			0
	573	12	F	DP3+PMQ7	wt	pmq7	WT PQ7	2014-05-08	2014-05-11	3	3.50515	no	34		-8.82353																		wildtype			no			0
	573	12	F	DP3+PMQ7	wt	pmq7	WT PQ7	2014-05-08	2014-05-12	4	3.50515	no	34		-5.88235																		wildtype			no			0
	573	12	F	DP3+PMQ7	wt	pmq7	WT PQ7	2014-05-08	2014-05-13	5	3.50515	no	34		-17.6471																		wildtype			no			0
	573	12	F	DP3+PMQ7	wt	pmq7	WT PQ7	2014-05-08	2014-05-14	6	3.50515	no	34		-14.7059																		wildtype			no			1
	573	12	F	DP3+PMQ7	wt	pmq7	WT PQ7	2014-05-08	2014-05-15	7	3.50515	no	34		-20.5882																		wildtype			no		1	0
	573	12	F	DP3+PMQ7	wt	pmq7	WT PQ7	2014-05-08	2014-05-22	14	3.50515	no	34	28	-17.6471																		wildtype			no			0
yes	574	14	F	CQ3+PMQ7	wt	pmq7	WT PQ7	2014-05-08	2014-05-08	0	3.61066	yes	37		0	yes	yes	no	No	No	No	No	No	No	No	36.5	90	110	70	26	99	7	wildtype			no	Complete fu		0
	574	14	F	CQ3+PMQ7	wt	pmq7	WT PQ7	2014-05-08	2014-05-09	1	3.61066	no	37		2.7027																		wildtype			no			0
	574	14	F	CQ3+PMQ7	wt	pmq7	WT PQ7	2014-05-08	2014-05-10	2	3.61066	no	37		-5.40541																		wildtype			no			0
	574	14	F	CQ3+PMQ7	wt	pmq7	WT PQ7	2014-05-08	2014-05-11	3	3.61066	no	37		-8.10811																		wildtype			no		1	0
	574	14	F	CQ3+PMQ7	wt	pmq7	WT PQ7	2014-05-08	2014-05-12	4	3.61066	no	37		-5.40541																		wildtype			no			0
	574	14	F	CQ3+PMQ7	wt	pmq7	WT PQ7	2014-05-08	2014-05-13	5	3.61066	no	37		-8.10811																		wildtype			no		2	0
	574	14	F	CQ3+PMQ7	wt	pmq7	WT PQ7	2014-05-08	2014-05-14	6	3.61066	no	37		-8.10811																		wildtype			no		3	0
	574	14	F	CQ3+PMQ7	wt	pmq7	WT PQ7	2014-05-08	2014-05-15	7	3.61066	no	37		-2.7027																		wildtype			no			0
	574	14	F	CQ3+PMQ7	wt	pmq7	WT PQ7	2014-05-08	2014-05-22	14	3.61066	no	37	36	-2.7027																		wildtype			no			0
yes	575	1.5	F	CQ3+PMQ14	hetero	pmq14	Het PQ14	2014-05-09	2014-05-09	0	2.82737	no	40		0	yes	9	9	Yes	No	No	No	No	No	No	37.7	128	999	999	28	99	0.5	hetero	99.275	77.4002	no	Complete fu		0	1
	575	1.5	F	CQ3+PMQ14	hetero	pmq14	Het PQ14	2014-05-09	2014-05-10	1	2.82737	yes	40		-5																		hetero	99.275	77.4002	no			0	2
	575	1.5	F	CQ3+PMQ14	hetero	pmq14	Het PQ14	2014-05-09	2014-05-11	2	2.82737	no	40		-7.5																		hetero	99.275	77.4002	no			0	3
	575	1.5	F	CQ3+PMQ14	hetero	pmq14	Het PQ14	2014-05-09	2014-05-12	3	2.82737	no	40		-5																		hetero	99.275	77.4002	no			0	4
	575	1.5	F	CQ3+PMQ14	hetero	pmq14	Het PQ14	2014-05-09	2014-05-13	4	2.82737	no	40		-12.5																		hetero	99.275	77.4002	no			0	5
	575	1.5	F	CQ3+PMQ14	hetero	pmq14	Het PQ14	2014-05-09	2014-05-14	5	2.82737	no	40		-22.5																		hetero	99.275	77.4002	no		1	0	6
	575	1.5	F	CQ3+PMQ14	hetero	pmq14	Het PQ14	2014-05-09	2014-05-15	6	2.82737	no	40		-22.5																		hetero	99.275	77.4002	no		2	0	7
	575	1.5	F	CQ3+PMQ14	hetero	pmq14	Het PQ14	2014-05-09	2014-05-16	7	2.82737	no	40		-20																		hetero	99.275	77.4002	no			0	8
	575	1.5	F	CQ3+PMQ14	hetero	pmq14	Het PQ14	2014-05-09	2014-05-23	14	2.82737	no	40	35	-12.5																		hetero	99.275	77.4002	no			0	9
yes	576	13	F	DP3+PMQ14	wt	pmq14	WT PQ14	2014-05-10	2014-05-10	0	3.95847		41		0	yes	yes	yes	Yes	Yes	Yes	No	Yes	No	No	39	86	110	60	26	99	0.5	wildtype			no	Premature discontinuation		0
	576	13	F	DP3+PMQ14	wt	pmq14	WT PQ14	2014-05-10	2014-05-11	1	3.95847	no	41		-9.7561																		wildtype			no			0
	576	13	F	DP3+PMQ14	wt	pmq14	WT PQ14	2014-05-10	2014-05-12	2	3.95847	no	41		-17.0732																		wildtype			no			0
	576	13	F	DP3+PMQ14	wt	pmq14	WT PQ14	2014-05-10	2014-05-13	3	3.95847	no	41		-19.5122																		wildtype			no			0
	576	13	F	DP3+PMQ14	wt	pmq14	WT PQ14	2014-05-10	2014-05-14	4	3.95847	no	41		-19.5122																		wildtype			no			0
	576	13	F	DP3+PMQ14	wt	pmq14	WT PQ14	2014-05-10	2014-05-15	5	3.95847	no	41		-21.9512																		wildtype			no		1	0
	576	13	F	DP3+PMQ14	wt	pmq14	WT PQ14	2014-05-10	2014-05-16	6	3.95847	no	41		-14.6341																		wildtype			no			0
	576	13	F	DP3+PMQ14	wt	pmq14	WT PQ14	2014-05-10	2014-05-17	7	3.95847	no	41		-17.0732																		wildtype			no			0
	576	13	F	DP3+PMQ14	wt	pmq14	WT PQ14	2014-05-10	2014-05-24	14	3.95847	no	41	34	-17.0732																		wildtype			no			0
yes	579	6	F	DP3+PMQ14	wt	pmq14	WT PQ14	2014-05-12	2014-05-12	0	4.10759	yes	34		0	yes	yes	no	No	No	No	No	No	No	No	38.4	125	90	60	28	98	0.5	wildtype	106.869	111.634	no	Complete fu		0	1
	579	6	F	DP3+PMQ14	wt	pmq14	WT PQ14	2014-05-12	2014-05-13	1	4.10759	yes	34		-17.6471																		wildtype	106.869	111.634	no			0	2
	579	6	F	DP3+PMQ14	wt	pmq14	WT PQ14	2014-05-12	2014-05-14	2	4.10759	no	34		-14.7059																		wildtype	106.869	111.634	no			0	3
	579	6	F	DP3+PMQ14	wt	pmq14	WT PQ14	2014-05-12	2014-05-15	3	4.10759	no	34		-26.4706																		wildtype	106.869	111.634	no		1	0	4
	579	6	F	DP3+PMQ14	wt	pmq14	WT PQ14	2014-05-12	2014-05-16	4	4.10759	no	34		-26.4706																		wildtype	106.869	111.634	no		2	0	5
	579	6	F	DP3+PMQ14	wt	pmq14	WT PQ14	2014-05-12	2014-05-17	5	4.10759	no	34		-23.5294																		wildtype	106.869	111.634	no			0	6
	579	6	F	DP3+PMQ14	wt	pmq14	WT PQ14	2014-05-12	2014-05-18	6	4.10759	no	34		-26.4706																		wildtype	106.869	111.634	no		3	0	7
	579	6	F	DP3+PMQ14	wt	pmq14	WT PQ14	2014-05-12	2014-05-19	7	4.10759	no	34		-17.6471																		wildtype	106.869	111.634	no			0	8
	579	6	F	DP3+PMQ14	wt	pmq14	WT PQ14	2014-05-12	2014-05-26	14	4.10759	no	34	32	-5.88235																		wildtype	106.869	111.634	no			0	9
yes	581	11	F	CQ3+PMQ14	wt	pmq14	WT PQ14	2014-05-13	2014-05-13	0	4.4792	yes	40		0	yes	yes	no	No	No	No	Yes	No	No	No	38.3	120	120	80	26	98	0.1	wildtype			no	Complete fu		0
	581	11	F	CQ3+PMQ14	wt	pmq14	WT PQ14	2014-05-13	2014-05-14	1	4.4792	yes	40		-10																		wildtype			no			0
	581	11	F	CQ3+PMQ14	wt	pmq14	WT PQ14	2014-05-13	2014-05-15	2	4.4792	no	40		-12.5																		wildtype			no		1	0
	581	11	F	CQ3+PMQ14	wt	pmq14	WT PQ14	2014-05-13	2014-05-16	3	4.4792	no	40		-12.5																		wildtype			no		2	0
	581	11	F	CQ3+PMQ14	wt	pmq14	WT PQ14	2014-05-13	2014-05-17	4	4.4792	no	40		-5																		wildtype			no			0
	581	11	F	CQ3+PMQ14	wt	pmq14	WT PQ14	2014-05-13	2014-05-18	5	4.4792	no	40		-5																		wildtype			no			0
	581	11	F	CQ3+PMQ14	wt	pmq14	WT PQ14	2014-05-13	2014-05-19	6	4.4792	no	40		0																		wildtype			no			0
	581	11	F	CQ3+PMQ14	wt	pmq14	WT PQ14	2014-05-13	2014-05-20	7	4.4792	no	40		-2.5																		wildtype			no			0
	581	11	F	CQ3+PMQ14	wt	pmq14	WT PQ14	2014-05-13	2014-05-27	14	4.4792	no	40	38	-5																		wildtype			no			0
yes	586	10	F	DP3+PMQ14	wt	pmq14	WT PQ14	2014-05-19	2014-05-19	0	3.55437	yes	28		0	yes	yes	yes	No	Yes	Yes	Yes	No	No	No	37.3	86	80	60	26	99	0.3	wildtype			no	Premature discontinuation		0
	586	10	F	DP3+PMQ14	wt	pmq14	WT PQ14	2014-05-19	2014-05-20	1	3.55437	no	28		-7.14286																		wildtype			no			0
	586	10	F	DP3+PMQ14	wt	pmq14	WT PQ14	2014-05-19	2014-05-21	2	3.55437	no	28		-14.2857																		wildtype			no			0
	586	10	F	DP3+PMQ14	wt	pmq14	WT PQ14	2014-05-19	2014-05-22	3	3.55437	no	28		0																		wildtype			no			0
	586	10	F	DP3+PMQ14	wt	pmq14	WT PQ14	2014-05-19	2014-05-23	4	3.55437	no	28		-7.14286																		wildtype			no			0
	586	10	F	DP3+PMQ14	wt	pmq14	WT PQ14	2014-05-19	2014-05-24	5	3.55437	no	28		-17.8571																		wildtype			no		1	0
	586	10	F	DP3+PMQ14	wt	pmq14	WT PQ14	2014-05-19	2014-05-25	6	3.55437	no	28		-7.14286																		wildtype			no			0
	586	10	F	DP3+PMQ14	wt	pmq14	WT PQ14	2014-05-19	2014-05-26	7	3.55437	no	28		-3.57143																		wildtype			no			0
	586	10	F	DP3+PMQ14	wt	pmq14	WT PQ14	2014-05-19	2014-06-02	14	3.55437	no	28	29	3.57143																		wildtype			no			0
yes	587	12	F	CQ3+PMQ14	wt	pmq14	WT PQ14	2014-05-19	2014-05-19	0	3.63548	yes	34		0	yes	yes	no	No	No	No	No	No	Yes	No	38.5	104	110	70	28	98	0.9	wildtype			no	Complete fu		0
	587	12	F	CQ3+PMQ14	wt	pmq14	WT PQ14	2014-05-19	2014-05-20	1	3.63548	yes	34		-5.88235																		wildtype			no			0
	587	12	F	CQ3+PMQ14	wt	pmq14	WT PQ14	2014-05-19	2014-05-21	2	3.63548	no	34		-5.88235																		wildtype			no			0
	587	12	F	CQ3+PMQ14	wt	pmq14	WT PQ14	2014-05-19	2014-05-22	3	3.63548	no	34		-5.88235																		wildtype			no			0
	587	12	F	CQ3+PMQ14	wt	pmq14	WT PQ14	2014-05-19	2014-05-23	4	3.63548	no	34		-8.82353																		wildtype			no		1	0
	587	12	F	CQ3+PMQ14	wt	pmq14	WT PQ14	2014-05-19	2014-05-24	5	3.63548	no	34		-5.88235																		wildtype			no			0
	587	12	F	CQ3+PMQ14	wt	pmq14	WT PQ14	2014-05-19	2014-05-25	6	3.63548	no	34		-2.94118																		wildtype			no			0
	587	12	F	CQ3+PMQ14	wt	pmq14	WT PQ14	2014-05-19	2014-05-26	7	3.63548	no	34		-2.94118																		wildtype			no			0
	587	12	F	CQ3+PMQ14	wt	pmq14	WT PQ14	2014-05-19	2014-06-02	14	3.63548	no	34	32	-5.88235																		wildtype			no			0
yes	590	15	F	DP3+PMQ14	wt	pmq14	WT PQ14	2014-05-24	2014-05-24	0	2.50515	no	34		0	yes	yes	yes	Yes	Yes	Yes	Yes	Yes	No	No	38.1	86	100	70	24	99	99.9	wildtype			no	Complete fu		0
	590	15	F	DP3+PMQ14	wt	pmq14	WT PQ14	2014-05-24	2014-05-25	1	2.50515	no	34		-8.82353																		wildtype			no			0
	590	15	F	DP3+PMQ14	wt	pmq14	WT PQ14	2014-05-24	2014-05-26	2	2.50515	no	34		-2.94118																		wildtype			no			0
	590	15	F	DP3+PMQ14	wt	pmq14	WT PQ14	2014-05-24	2014-05-27	3	2.50515	no	34		-2.94118																		wildtype			no			0
	590	15	F	DP3+PMQ14	wt	pmq14	WT PQ14	2014-05-24	2014-05-28	4	2.50515	no	34		-2.94118																		wildtype			no			0
	590	15	F	DP3+PMQ14	wt	pmq14	WT PQ14	2014-05-24	2014-05-29	5	2.50515	no	34		0																		wildtype			no			0
	590	15	F	DP3+PMQ14	wt	pmq14	WT PQ14	2014-05-24	2014-05-30	6	2.50515	no	34		-11.7647																		wildtype			no		1	0
	590	15	F	DP3+PMQ14	wt	pmq14	WT PQ14	2014-05-24	2014-05-31	7	2.50515	no	34		-8.82353																		wildtype			no			0
	590	15	F	DP3+PMQ14	wt	pmq14	WT PQ14	2014-05-24	2014-06-07	14	2.50515	no	34	31	-8.82353																		wildtype			no			0
yes	591	22	F	DP3+PMQ14	wt	pmq14	WT PQ14	2014-05-24	2014-05-24	0	3.35025	yes	33		0	yes	yes	no	Yes	No	Yes	Yes	Yes	Yes	Yes	37.1	98	110	70	22	98	0.2	wildtype			no	Complete fu	1	0
	591	22	F	DP3+PMQ14	wt	pmq14	WT PQ14	2014-05-24	2014-05-25	1	3.35025	no	33		15.1515																		wildtype			no			0
	591	22	F	DP3+PMQ14	wt	pmq14	WT PQ14	2014-05-24	2014-05-26	2	3.35025	no	33		18.1818																		wildtype			no			0
	591	22	F	DP3+PMQ14	wt	pmq14	WT PQ14	2014-05-24	2014-05-27	3	3.35025	no	33		24.2424																		wildtype			no			0
	591	22	F	DP3+PMQ14	wt	pmq14	WT PQ14	2014-05-24	2014-05-28	4	3.35025	no	33		21.2121																		wildtype			no			0
	591	22	F	DP3+PMQ14	wt	pmq14	WT PQ14	2014-05-24	2014-05-29	5	3.35025	no	33		21.2121																		wildtype			no			0
	591	22	F	DP3+PMQ14	wt	pmq14	WT PQ14	2014-05-24	2014-05-30	6	3.35025	no	33		30.303																		wildtype			no			0
	591	22	F	DP3+PMQ14	wt	pmq14	WT PQ14	2014-05-24	2014-05-31	7	3.35025	no	33		33.3333																		wildtype			no			0
	591	22	F	DP3+PMQ14	wt	pmq14	WT PQ14	2014-05-24	2014-06-07	14	3.35025	no	33	42	27.2727																		wildtype			no			0
yes	592	46	F	DP3+PMQ14	wt	pmq14	WT PQ14	2014-05-27	2014-05-27	0	3.22943	yes	30		0	yes	yes	no	No	No	No	Yes	Yes	Yes	Yes	37.2	80	110	70	20	100	0.9	wildtype			no	Premature discontinuation		0
	592	46	F	DP3+PMQ14	wt	pmq14	WT PQ14	2014-05-27	2014-05-28	1	3.22943	no	30		0																		wildtype			no			0
	592	46	F	DP3+PMQ14	wt	pmq14	WT PQ14	2014-05-27	2014-05-29	2	3.22943	no	30		0																		wildtype			no			0
	592	46	F	DP3+PMQ14	wt	pmq14	WT PQ14	2014-05-27	2014-05-30	3	3.22943	no	30		-6.66667																		wildtype			no		1	0
	592	46	F	DP3+PMQ14	wt	pmq14	WT PQ14	2014-05-27	2014-05-31	4	3.22943	no	30		-6.66667																		wildtype			no		2	0
	592	46	F	DP3+PMQ14	wt	pmq14	WT PQ14	2014-05-27	2014-06-01	5	3.22943	no	30		0																		wildtype			no			0
	592	46	F	DP3+PMQ14	wt	pmq14	WT PQ14	2014-05-27	2014-06-02	6	3.22943	no	30		6.66667																		wildtype			no			0
	592	46	F	DP3+PMQ14	wt	pmq14	WT PQ14	2014-05-27	2014-06-03	7	3.22943	no	30		-3.33333																		wildtype			no			0
	592	46	F	DP3+PMQ14	wt	pmq14	WT PQ14	2014-05-27	2014-06-10	14	3.22943	no	30	31	3.33333																		wildtype			no			0
yes	596	49	F	CQ3+PMQ7	wt	pmq7	WT PQ7	2014-06-02	2014-06-02	0	4.58186	yes	38		0	yes	yes	no	Yes	No	Yes	Yes	No	No	No	39.5	120	90	60	24	98	0.3	wildtype	135.792	121.245	no	Complete fu		0	1
	596	49	F	CQ3+PMQ7	wt	pmq7	WT PQ7	2014-06-02	2014-06-03	1	4.58186	yes	38		-23.6842																		wildtype	135.792	121.245	no			0	2
	596	49	F	CQ3+PMQ7	wt	pmq7	WT PQ7	2014-06-02	2014-06-04	2	4.58186	no	38																				wildtype	135.792	121.245	no			0	3
	596	49	F	CQ3+PMQ7	wt	pmq7	WT PQ7	2014-06-02	2014-06-05	3	4.58186	no	38		-21.0526																		wildtype	135.792	121.245	no			0	4
	596	49	F	CQ3+PMQ7	wt	pmq7	WT PQ7	2014-06-02	2014-06-06	4	4.58186	no	38		-28.9474																		wildtype	135.792	121.245	no		1	0	5
	596	49	F	CQ3+PMQ7	wt	pmq7	WT PQ7	2014-06-02	2014-06-07	5	4.58186	no	38		-21.0526																		wildtype	135.792	121.245	no			0	6
	596	49	F	CQ3+PMQ7	wt	pmq7	WT PQ7	2014-06-02	2014-06-08	6	4.58186	no	38		-21.0526																		wildtype	135.792	121.245	no			0	7
	596	49	F	CQ3+PMQ7	wt	pmq7	WT PQ7	2014-06-02	2014-06-09	7	4.58186	no	38		-15.7895																		wildtype	135.792	121.245	no			0	8
yes	597	26	F	CQ3+PMQ7	wt	pmq7	WT PQ7	2014-06-02	2014-06-02	0	3.1486	no	38		0	yes	yes	yes	No	Yes	No	Yes	Yes	Yes	Yes	37.6	84	100	60	24	99	0.2	wildtype			no	Premature discontinuation		0
	597	26	F	CQ3+PMQ7	wt	pmq7	WT PQ7	2014-06-02	2014-06-03	1	3.1486	no	38		-2.63158																		wildtype			no			0
	597	26	F	CQ3+PMQ7	wt	pmq7	WT PQ7	2014-06-02	2014-06-04	2	3.1486	no	38		2.63158																		wildtype			no			0
	597	26	F	CQ3+PMQ7	wt	pmq7	WT PQ7	2014-06-02	2014-06-05	3	3.1486	no	38		-7.89474																		wildtype			no		1	0
	597	26	F	CQ3+PMQ7	wt	pmq7	WT PQ7	2014-06-02	2014-06-06	4	3.1486	no	38		-5.26316																		wildtype			no			0
	597	26	F	CQ3+PMQ7	wt	pmq7	WT PQ7	2014-06-02	2014-06-07	5	3.1486	no	38		-7.89474																		wildtype			no		2	0
	597	26	F	CQ3+PMQ7	wt	pmq7	WT PQ7	2014-06-02	2014-06-08	6	3.1486	no	38		2.63158																		wildtype			no			0
	597	26	F	CQ3+PMQ7	wt	pmq7	WT PQ7	2014-06-02	2014-06-09	7	3.1486	no	38		13.1579																		wildtype			no			0
	597	26	F	CQ3+PMQ7	wt	pmq7	WT PQ7	2014-06-02	2014-06-16	14	3.1486	no	38	40	5.26316																		wildtype			no			0
yes	607	46	F	DP3+PMQ14	wt	pmq14	WT PQ14	2014-06-07	2014-06-07	0	2.93651	yes	37		0	yes	yes	no	Yes	No	No	Yes	Yes	Yes	Yes	36.5	67	100	60	24	99	0.1	wildtype	105.683	92.2316	no	Complete fu		1	1
	607	46	F	DP3+PMQ14	wt	pmq14	WT PQ14	2014-06-07	2014-06-08	1	2.93651	no	37		5.40541																		wildtype	105.683	92.2316	no			0	2
	607	46	F	DP3+PMQ14	wt	pmq14	WT PQ14	2014-06-07	2014-06-09	2	2.93651	no	37		2.7027																		wildtype	105.683	92.2316	no			0	3
	607	46	F	DP3+PMQ14	wt	pmq14	WT PQ14	2014-06-07	2014-06-10	3	2.93651	no	37		16.2162																		wildtype	105.683	92.2316	no			0	4
	607	46	F	DP3+PMQ14	wt	pmq14	WT PQ14	2014-06-07	2014-06-11	4	2.93651	no	37		2.7027																		wildtype	105.683	92.2316	no			0	5
	607	46	F	DP3+PMQ14	wt	pmq14	WT PQ14	2014-06-07	2014-06-12	5	2.93651	no	37		-2.7027																		wildtype	105.683	92.2316	no		1	0	6
	607	46	F	DP3+PMQ14	wt	pmq14	WT PQ14	2014-06-07	2014-06-13	6	2.93651	no	37		5.40541																		wildtype	105.683	92.2316	no			0	7
	607	46	F	DP3+PMQ14	wt	pmq14	WT PQ14	2014-06-07	2014-06-14	7	2.93651	no	37		2.7027																		wildtype	105.683	92.2316	no			0	8
	607	46	F	DP3+PMQ14	wt	pmq14	WT PQ14	2014-06-07	2014-06-21	14	2.93651	no	37	40	8.10811																		wildtype	105.683	92.2316	no			0	9
yes	608	17	F	CQ3+PMQ7	wt	pmq7	WT PQ7	2014-06-07	2014-06-07	0	2.90309	yes	41		0	yes	yes	no	No	No	No	Yes	No	No	No	36.8	87	90	50	24	98	0	wildtype	121.748	90.2653	no	Complete fu		0	1
	608	17	F	CQ3+PMQ7	wt	pmq7	WT PQ7	2014-06-07	2014-06-08	1	2.90309	yes	41		-7.31707																		wildtype	121.748	90.2653	no			0	2
	608	17	F	CQ3+PMQ7	wt	pmq7	WT PQ7	2014-06-07	2014-06-09	2	2.90309	no	41		-14.6341																		wildtype	121.748	90.2653	no		1	0	3
	608	17	F	CQ3+PMQ7	wt	pmq7	WT PQ7	2014-06-07	2014-06-10	3	2.90309	no	41		-14.6341																		wildtype	121.748	90.2653	no		2	0	4
	608	17	F	CQ3+PMQ7	wt	pmq7	WT PQ7	2014-06-07	2014-06-11	4	2.90309	no	41		-14.6341																		wildtype	121.748	90.2653	no		3	0	5
	608	17	F	CQ3+PMQ7	wt	pmq7	WT PQ7	2014-06-07	2014-06-12	5	2.90309	no	41		-12.1951																		wildtype	121.748	90.2653	no			0	6
	608	17	F	CQ3+PMQ7	wt	pmq7	WT PQ7	2014-06-07	2014-06-13	6	2.90309	no	41		-7.31707																		wildtype	121.748	90.2653	no			0	7
	608	17	F	CQ3+PMQ7	wt	pmq7	WT PQ7	2014-06-07	2014-06-14	7	2.90309	no	41		-12.1951																		wildtype	121.748	90.2653	no			0	8
	608	17	F	CQ3+PMQ7	wt	pmq7	WT PQ7	2014-06-07	2014-06-21	14	2.90309	no	41	38	-7.31707																		wildtype	121.748	90.2653	no			0	9
yes	609	13	F	DP3+PMQ7	hetero	pmq7	Het PQ7	2014-06-07	2014-06-07	0	3.68124	yes	28		0	yes	yes	yes	Yes	Yes	No	No	Yes	No	No	38.7	88	90	60	24	97	1.1	hetero	61.5255	53.7974	yes	Premature discontinuation		0	1
	609	13	F	DP3+PMQ7	hetero	pmq7	Het PQ7	2014-06-07	2014-06-08	1	3.68124	no	28		-7.14286																		hetero	61.5255	53.7974	yes			0	2
	609	13	F	DP3+PMQ7	hetero	pmq7	Het PQ7	2014-06-07	2014-06-09	2	3.68124	no	28		-7.14286																		hetero	61.5255	53.7974	yes			0	3
	609	13	F	DP3+PMQ7	hetero	pmq7	Het PQ7	2014-06-07	2014-06-10	3	3.68124	no	28		-28.5714																		hetero	61.5255	53.7974	yes			0	4
	609	13	F	DP3+PMQ7	hetero	pmq7	Het PQ7	2014-06-07	2014-06-11	4	3.68124	no	28		17.8571																		hetero	61.5255	53.7974	yes			0	5
	609	13	F	DP3+PMQ7	hetero	pmq7	Het PQ7	2014-06-07	2014-06-12	5	3.68124	no	28		-39.2857																		hetero	61.5255	53.7974	yes		1	0	6
	609	13	F	DP3+PMQ7	hetero	pmq7	Het PQ7	2014-06-07	2014-06-13	6	3.68124	no	28		-10.7143																		hetero	61.5255	53.7974	yes			0	7
	609	13	F	DP3+PMQ7	hetero	pmq7	Het PQ7	2014-06-07	2014-06-14	7	3.68124	no	28		-10.7143																		hetero	61.5255	53.7974	yes			1	8
	609	13	F	DP3+PMQ7	hetero	pmq7	Het PQ7	2014-06-07	2014-06-22	14	3.68124	no	28	33	17.8571																		hetero	61.5255	53.7974	yes			0	9
yes	615	41	F	DP3+PMQ14	wt	pmq14	WT PQ14	2014-06-09	2014-06-09	0	4.25735	yes	36		0	yes	yes	no	Yes	Yes	Yes	Yes	Yes	Yes	Yes	36.6	84	100	70	20	99	0.5	wildtype			no	Premature discontinuation		0
	615	41	F	DP3+PMQ14	wt	pmq14	WT PQ14	2014-06-09	2014-06-10	1	4.25735	no	36		0																		wildtype			no			0
	615	41	F	DP3+PMQ14	wt	pmq14	WT PQ14	2014-06-09	2014-06-11	2	4.25735	no	36		-8.33333																		wildtype			no		1	0
	615	41	F	DP3+PMQ14	wt	pmq14	WT PQ14	2014-06-09	2014-06-12	3	4.25735	no	36		-2.77778																		wildtype			no			0
	615	41	F	DP3+PMQ14	wt	pmq14	WT PQ14	2014-06-09	2014-06-13	4	4.25735	no	36		-2.77778																		wildtype			no			0
	615	41	F	DP3+PMQ14	wt	pmq14	WT PQ14	2014-06-09	2014-06-14	5	4.25735	no	36		-5.55556																		wildtype			no			0
	615	41	F	DP3+PMQ14	wt	pmq14	WT PQ14	2014-06-09	2014-06-15	6	4.25735	no	36		0																		wildtype			no			0
	615	41	F	DP3+PMQ14	wt	pmq14	WT PQ14	2014-06-09	2014-06-16	7	4.25735	no	36		0																		wildtype			no			0
	615	41	F	DP3+PMQ14	wt	pmq14	WT PQ14	2014-06-09	2014-06-23	14	4.25735	no	36	35	-2.77778																		wildtype			no			0
yes	617	38	F	CQ3+PMQ14	wt	pmq14	WT PQ14	2014-06-09	2014-06-09	0	4.16718	yes	39		0	yes	yes	no	Yes	Yes	No	Yes	Yes	Yes	Yes	37.7	98	110	70	24	99	0.5	wildtype			no	Complete fu		0
	617	38	F	CQ3+PMQ14	wt	pmq14	WT PQ14	2014-06-09	2014-06-10	1	4.16718	yes	39		-2.5641																		wildtype			no			0
	617	38	F	CQ3+PMQ14	wt	pmq14	WT PQ14	2014-06-09	2014-06-11	2	4.16718	yes	39		-10.2564																		wildtype			no		1	0
	617	38	F	CQ3+PMQ14	wt	pmq14	WT PQ14	2014-06-09	2014-06-12	3	4.16718	no	39		-10.2564																		wildtype			no		2	0
	617	38	F	CQ3+PMQ14	wt	pmq14	WT PQ14	2014-06-09	2014-06-13	4	4.16718	no	39		-7.69231																		wildtype			no			0
	617	38	F	CQ3+PMQ14	wt	pmq14	WT PQ14	2014-06-09	2014-06-14	5	4.16718	no	39		-7.69231																		wildtype			no			0
	617	38	F	CQ3+PMQ14	wt	pmq14	WT PQ14	2014-06-09	2014-06-15	6	4.16718	no	39		-7.69231																		wildtype			no			0
	617	38	F	CQ3+PMQ14	wt	pmq14	WT PQ14	2014-06-09	2014-06-16	7	4.16718	no	39		-7.69231																		wildtype			no			0
	617	38	F	CQ3+PMQ14	wt	pmq14	WT PQ14	2014-06-09	2014-06-23	14	4.16718	no	39	37	-5.12821																		wildtype			no			0
no	621	43	F	CQ3+PMQ14				2014-06-10	2014-06-10	0	2.35025	no				yes	yes	no	No	Yes	No	Yes	Yes	Yes	Yes	36.8	98	90	50	24	99	0.2	wildtype			no	Premature discontinuation
yes	622	19	F	CQ3+PMQ7	hetero	pmq7	Het PQ7	2014-06-10	2014-06-10	0	3.42423	yes	40		0	yes	yes	no	No	No	No	Yes	Yes	Yes	No	37.3	98	90	50	24	98	0.3	hetero	51.5586	53.412	no	Complete fu		0	1
	622	19	F	CQ3+PMQ7	hetero	pmq7	Het PQ7	2014-06-10	2014-06-11	1	3.42423	no	40		-7.5																		hetero	51.5586	53.412	no			0	2
	622	19	F	CQ3+PMQ7	hetero	pmq7	Het PQ7	2014-06-10	2014-06-12	2	3.42423	no	40		-15																		hetero	51.5586	53.412	no			0	3
	622	19	F	CQ3+PMQ7	hetero	pmq7	Het PQ7	2014-06-10	2014-06-13	3	3.42423	no	40		-17.5																		hetero	51.5586	53.412	no			0	4
	622	19	F	CQ3+PMQ7	hetero	pmq7	Het PQ7	2014-06-10	2014-06-14	4	3.42423	no	40		-22.5																		hetero	51.5586	53.412	no			0	5
	622	19	F	CQ3+PMQ7	hetero	pmq7	Het PQ7	2014-06-10	2014-06-15	5	3.42423	no	40		-27.5																		hetero	51.5586	53.412	no		1	0	6
	622	19	F	CQ3+PMQ7	hetero	pmq7	Het PQ7	2014-06-10	2014-06-16	6	3.42423	no	40		-25																		hetero	51.5586	53.412	no			0	7
	622	19	F	CQ3+PMQ7	hetero	pmq7	Het PQ7	2014-06-10	2014-06-17	7	3.42423	no	40		-22.5																		hetero	51.5586	53.412	no			0	8
	622	19	F	CQ3+PMQ7	hetero	pmq7	Het PQ7	2014-06-10	2014-06-24	14	3.42423	no	40	37	-7.5																		hetero	51.5586	53.412	no			0	9
yes	625	1.6	F	DP3+PMQ14	wt	pmq14	WT PQ14	2014-06-11	2014-06-11	0	3.45939	yes	33		0	yes	9	9	Yes	No	Yes	No	No	No	No	39.2	130	999	999	30	98	0	wildtype			no	Complete fu		0
	625	1.6	F	DP3+PMQ14	wt	pmq14	WT PQ14	2014-06-11	2014-06-12	1	3.45939	no	33		-9.09091																		wildtype			no			0
	625	1.6	F	DP3+PMQ14	wt	pmq14	WT PQ14	2014-06-11	2014-06-13	2	3.45939	no	33		-9.09091																		wildtype			no			0
	625	1.6	F	DP3+PMQ14	wt	pmq14	WT PQ14	2014-06-11	2014-06-14	3	3.45939	no	33		-9.09091																		wildtype			no			0
	625	1.6	F	DP3+PMQ14	wt	pmq14	WT PQ14	2014-06-11	2014-06-15	4	3.45939	no	33		-12.1212																		wildtype			no			0
	625	1.6	F	DP3+PMQ14	wt	pmq14	WT PQ14	2014-06-11	2014-06-16	5	3.45939	no	33		-12.1212																		wildtype			no			0
	625	1.6	F	DP3+PMQ14	wt	pmq14	WT PQ14	2014-06-11	2014-06-17	6	3.45939	no	33		-15.1515																		wildtype			no		1	0
	625	1.6	F	DP3+PMQ14	wt	pmq14	WT PQ14	2014-06-11	2014-06-18	7	3.45939	no	33		-12.1212																		wildtype			no			0
	625	1.6	F	DP3+PMQ14	wt	pmq14	WT PQ14	2014-06-11	2014-06-25	14	3.45939	no	33	35	6.06061																		wildtype			no			0
yes	629	48	F	DP3+PMQ7	wt	pmq7	WT PQ7	2014-06-12	2014-06-12	0	2.79518	yes	34		0	yes	yes	no	No	No	No	Yes	No	Yes	No	36.8	82	110	90	22	99	1	wildtype	119.687	84.5343	no	Complete fu		0	1
	629	48	F	DP3+PMQ7	wt	pmq7	WT PQ7	2014-06-12	2014-06-13	1	2.79518	no	34		0																		wildtype	119.687	84.5343	no			0	2
	629	48	F	DP3+PMQ7	wt	pmq7	WT PQ7	2014-06-12	2014-06-14	2	2.79518	no	34		-2.94118																		wildtype	119.687	84.5343	no			0	3
	629	48	F	DP3+PMQ7	wt	pmq7	WT PQ7	2014-06-12	2014-06-15	3	2.79518	no	34		-5.88235																		wildtype	119.687	84.5343	no		1	0	4
	629	48	F	DP3+PMQ7	wt	pmq7	WT PQ7	2014-06-12	2014-06-16	4	2.79518	no	34		-2.94118																		wildtype	119.687	84.5343	no			0	5
	629	48	F	DP3+PMQ7	wt	pmq7	WT PQ7	2014-06-12	2014-06-17	5	2.79518	no	34		0																		wildtype	119.687	84.5343	no			0	6
	629	48	F	DP3+PMQ7	wt	pmq7	WT PQ7	2014-06-12	2014-06-18	6	2.79518	no	34		2.94118																		wildtype	119.687	84.5343	no			0	7
	629	48	F	DP3+PMQ7	wt	pmq7	WT PQ7	2014-06-12	2014-06-19	7	2.79518	no	34		2.94118																		wildtype	119.687	84.5343	no			0	8
	629	48	F	DP3+PMQ7	wt	pmq7	WT PQ7	2014-06-12	2014-06-26	14	2.79518	no	34	35	2.94118																		wildtype	119.687	84.5343	no			1	9
yes	633	52	F	CQ3+PMQ7	wt	pmq7	WT PQ7	2014-06-13	2014-06-13	0	4.32944	yes	34		0	yes	yes	no	No	No	No	Yes	No	Yes	No	38.3	110	120	70	20	96	0.8	wildtype			no	Complete fu		0
	633	52	F	CQ3+PMQ7	wt	pmq7	WT PQ7	2014-06-13	2014-06-14	1	4.32944	yes	34		0																		wildtype			no			0
	633	52	F	CQ3+PMQ7	wt	pmq7	WT PQ7	2014-06-13	2014-06-15	2	4.32944	no	34		-2.94118																		wildtype			no			0
	633	52	F	CQ3+PMQ7	wt	pmq7	WT PQ7	2014-06-13	2014-06-16	3	4.32944	no	34		2.94118																		wildtype			no			0
	633	52	F	CQ3+PMQ7	wt	pmq7	WT PQ7	2014-06-13	2014-06-17	4	4.32944	no	34		-2.94118																		wildtype			no			0
	633	52	F	CQ3+PMQ7	wt	pmq7	WT PQ7	2014-06-13	2014-06-18	5	4.32944	no	34		-2.94118																		wildtype			no			0
	633	52	F	CQ3+PMQ7	wt	pmq7	WT PQ7	2014-06-13	2014-06-19	6	4.32944	no	34		-2.94118																		wildtype			no			0
	633	52	F	CQ3+PMQ7	wt	pmq7	WT PQ7	2014-06-13	2014-06-20	7	4.32944	no	34		-8.82353																		wildtype			no		1	0
	633	52	F	CQ3+PMQ7	wt	pmq7	WT PQ7	2014-06-13	2014-06-27	14	4.32944	no	34	34	0																		wildtype			no			0
yes	634	16	F	CQ3+PMQ14	wt	pmq14	WT PQ14	2014-06-14	2014-06-14	0	3.13862	yes	37		0	yes	yes	no	Yes	No	No	Yes	No	No	No	37	78	110	70	20	99	99.9	wildtype			no	Complete fu		0
	634	16	F	CQ3+PMQ14	wt	pmq14	WT PQ14	2014-06-14	2014-06-15	1	3.13862	yes	37		-2.7027																		wildtype			no			0
	634	16	F	CQ3+PMQ14	wt	pmq14	WT PQ14	2014-06-14	2014-06-16	2	3.13862	no	37		-5.40541																		wildtype			no			0
	634	16	F	CQ3+PMQ14	wt	pmq14	WT PQ14	2014-06-14	2014-06-17	3	3.13862	no	37		-16.2162																		wildtype			no		1	0
	634	16	F	CQ3+PMQ14	wt	pmq14	WT PQ14	2014-06-14	2014-06-18	4	3.13862	no	37		-10.8108																		wildtype			no			0
	634	16	F	CQ3+PMQ14	wt	pmq14	WT PQ14	2014-06-14	2014-06-19	5	3.13862	no	37		-5.40541																		wildtype			no			0
	634	16	F	CQ3+PMQ14	wt	pmq14	WT PQ14	2014-06-14	2014-06-20	6	3.13862	no	37		-8.10811																		wildtype			no			0
	634	16	F	CQ3+PMQ14	wt	pmq14	WT PQ14	2014-06-14	2014-06-21	7	3.13862	no	37		-8.10811																		wildtype			no			0
	634	16	F	CQ3+PMQ14	wt	pmq14	WT PQ14	2014-06-14	2014-06-28	14	3.13862	no	37	35	-5.40541																		wildtype			no			0
yes	637	6	F	CQ3+PMQ14	wt	pmq14	WT PQ14	2014-06-16	2014-06-16	0	3.55242	yes	38		0	yes	yes	no	Yes	Yes	Yes	No	No	No	No	37.4	90	90	60	22	98	0.8	wildtype			no	Complete fu		0
	637	6	F	CQ3+PMQ14	wt	pmq14	WT PQ14	2014-06-16	2014-06-17	1	3.55242	yes	38		5.26316																		wildtype			no			0
	637	6	F	CQ3+PMQ14	wt	pmq14	WT PQ14	2014-06-16	2014-06-18	2	3.55242	no	38		-5.26316																		wildtype			no		1	0
	637	6	F	CQ3+PMQ14	wt	pmq14	WT PQ14	2014-06-16	2014-06-19	3	3.55242	no	38		7.89474																		wildtype			no			0
	637	6	F	CQ3+PMQ14	wt	pmq14	WT PQ14	2014-06-16	2014-06-20	4	3.55242	no	38		0																		wildtype			no			0
	637	6	F	CQ3+PMQ14	wt	pmq14	WT PQ14	2014-06-16	2014-06-21	5	3.55242	no	38		0																		wildtype			no			0
	637	6	F	CQ3+PMQ14	wt	pmq14	WT PQ14	2014-06-16	2014-06-22	6	3.55242	no	38		-2.63158																		wildtype			no			0
	637	6	F	CQ3+PMQ14	wt	pmq14	WT PQ14	2014-06-16	2014-06-23	7	3.55242	no	38		0																		wildtype			no			0
	637	6	F	CQ3+PMQ14	wt	pmq14	WT PQ14	2014-06-16	2014-06-30	14	3.55242	no	38	36	-5.26316																		wildtype			no		2	0
yes	642	45	F	DP3+PMQ14	hetero	pmq14	Het PQ14	2014-06-17	2014-06-17	0	2.98227	yes	42		0	yes	yes	no	Yes	Yes	No	Yes	No	Yes	Yes	36.4	84	120	80	28	97	0	hetero	72.0246	68.0342	no	Premature discontinuation		0	1
	642	45	F	DP3+PMQ14	hetero	pmq14	Het PQ14	2014-06-17	2014-06-18	1	2.98227	no	42		-2.38095																		hetero	72.0246	68.0342	no			0	2
	642	45	F	DP3+PMQ14	hetero	pmq14	Het PQ14	2014-06-17	2014-06-19	2	2.98227	no	42		-2.38095																		hetero	72.0246	68.0342	no			1	3
	642	45	F	DP3+PMQ14	hetero	pmq14	Het PQ14	2014-06-17	2014-06-20	3	2.98227	no	42		-11.9048																		hetero	72.0246	68.0342	no			0	4
	642	45	F	DP3+PMQ14	hetero	pmq14	Het PQ14	2014-06-17	2014-06-21	4	2.98227	no	42		-16.6667																		hetero	72.0246	68.0342	no			0	5
	642	45	F	DP3+PMQ14	hetero	pmq14	Het PQ14	2014-06-17	2014-06-22	5	2.98227	no	42		-16.6667																		hetero	72.0246	68.0342	no			0	6
	642	45	F	DP3+PMQ14	hetero	pmq14	Het PQ14	2014-06-17	2014-06-23	6	2.98227	no	42		-26.1905																		hetero	72.0246	68.0342	no		1	0	7
	642	45	F	DP3+PMQ14	hetero	pmq14	Het PQ14	2014-06-17	2014-06-24	7	2.98227	no	42		-19.0476																		hetero	72.0246	68.0342	no			0	8
	642	45	F	DP3+PMQ14	hetero	pmq14	Het PQ14	2014-06-17	2014-07-01	14	2.98227	no	42	36	-14.2857																		hetero	72.0246	68.0342	no			1	9
yes	645	11	F	DP3+PMQ7	wt	pmq7	WT PQ7	2014-06-17	2014-06-17	0	2.20412	no	41		0	yes	yes	no	No	No	No	No	No	No	No	36.2	86	90	60	18	99	0.5	wildtype	109.528	113.262	no	Complete fu		0	1
	645	11	F	DP3+PMQ7	wt	pmq7	WT PQ7	2014-06-17	2014-06-18	1	2.20412	no	41		-7.31707																		wildtype	109.528	113.262	no			0	2
	645	11	F	DP3+PMQ7	wt	pmq7	WT PQ7	2014-06-17	2014-06-19	2	2.20412	no	41		-9.7561																		wildtype	109.528	113.262	no			0	3
	645	11	F	DP3+PMQ7	wt	pmq7	WT PQ7	2014-06-17	2014-06-20	3	2.20412	no	41		-12.1951																		wildtype	109.528	113.262	no		1	0	4
	645	11	F	DP3+PMQ7	wt	pmq7	WT PQ7	2014-06-17	2014-06-21	4	2.20412	no	41		-4.87805																		wildtype	109.528	113.262	no			0	5
	645	11	F	DP3+PMQ7	wt	pmq7	WT PQ7	2014-06-17	2014-06-22	5	2.20412	no	41		-7.31707																		wildtype	109.528	113.262	no			0	6
	645	11	F	DP3+PMQ7	wt	pmq7	WT PQ7	2014-06-17	2014-06-23	6	2.20412	no	41		-9.7561																		wildtype	109.528	113.262	no			0	7
	645	11	F	DP3+PMQ7	wt	pmq7	WT PQ7	2014-06-17	2014-06-24	7	2.20412	no	41		-9.7561																		wildtype	109.528	113.262	no			0	8
	645	11	F	DP3+PMQ7	wt	pmq7	WT PQ7	2014-06-17	2014-07-01	14	2.20412	no	41	40	-2.43902																		wildtype	109.528	113.262	no			0	9
yes	646	21	F	DP3+PMQ7	hetero	pmq7	Het PQ7	2014-06-18	2014-06-18	0	4.50723	yes	32		0	yes	yes	yes	Yes	No	No	Yes	No	Yes	No	37.7	104	100	70	28	98	0.1	hetero	94.7806	79.2657	yes	Premature discontinuation		0	1
	646	21	F	DP3+PMQ7	hetero	pmq7	Het PQ7	2014-06-18	2014-06-19	1	4.50723	no	32		-9.375																		hetero	94.7806	79.2657	yes			0	2
	646	21	F	DP3+PMQ7	hetero	pmq7	Het PQ7	2014-06-18	2014-06-20	2	4.50723	no	32		-21.875																		hetero	94.7806	79.2657	yes			0	3
	646	21	F	DP3+PMQ7	hetero	pmq7	Het PQ7	2014-06-18	2014-06-21	3	4.50723	no	32		-25																		hetero	94.7806	79.2657	yes			0	4
	646	21	F	DP3+PMQ7	hetero	pmq7	Het PQ7	2014-06-18	2014-06-22	4	4.50723	no	32		-28.125																		hetero	94.7806	79.2657	yes			0	5
	646	21	F	DP3+PMQ7	hetero	pmq7	Het PQ7	2014-06-18	2014-06-23	5	4.50723	no	32		-31.25																		hetero	94.7806	79.2657	yes		1	0	6
	646	21	F	DP3+PMQ7	hetero	pmq7	Het PQ7	2014-06-18	2014-06-24	6	4.50723	no	32		-31.25																		hetero	94.7806	79.2657	yes		2	0	7
	646	21	F	DP3+PMQ7	hetero	pmq7	Het PQ7	2014-06-18	2014-06-25	7	4.50723	no	32		-31.25																		hetero	94.7806	79.2657	yes		3	0	8
yes	650	4	F	DP3+PMQ14	wt	pmq14	WT PQ14	2014-06-18	2014-06-18	0	3.45939	yes	35		0	yes	yes	no	Yes	Yes	Yes	No	No	No	No	38.6	120	999	999	36	100	0	wildtype			no	Complete fu		0
	650	4	F	DP3+PMQ14	wt	pmq14	WT PQ14	2014-06-18	2014-06-19	1	3.45939	no	35		-11.4286																		wildtype			no			0
	650	4	F	DP3+PMQ14	wt	pmq14	WT PQ14	2014-06-18	2014-06-20	2	3.45939	no	35		-8.57143																		wildtype			no			0
	650	4	F	DP3+PMQ14	wt	pmq14	WT PQ14	2014-06-18	2014-06-21	3	3.45939	no	35		-11.4286																		wildtype			no			0
	650	4	F	DP3+PMQ14	wt	pmq14	WT PQ14	2014-06-18	2014-06-22	4	3.45939	no	35		-8.57143																		wildtype			no			0
	650	4	F	DP3+PMQ14	wt	pmq14	WT PQ14	2014-06-18	2014-06-23	5	3.45939	no	35		-14.2857																		wildtype			no		1	0
	650	4	F	DP3+PMQ14	wt	pmq14	WT PQ14	2014-06-18	2014-06-24	6	3.45939	no	35		-5.71429																		wildtype			no			0
	650	4	F	DP3+PMQ14	wt	pmq14	WT PQ14	2014-06-18	2014-06-25	7	3.45939	no	35		5.71429																		wildtype			no			0
	650	4	F	DP3+PMQ14	wt	pmq14	WT PQ14	2014-06-18	2014-07-02	14	3.45939	no	35	33	-5.71429																		wildtype			no			0
yes	652	10	F	CQ3+PMQ14	wt	pmq14	WT PQ14	2014-06-18	2014-06-18	0	4.42121	yes	35		0	yes	yes	yes	Yes	Yes	Yes	Yes	Yes	Yes	Yes	37.6	100	90	60	24	99	0.2	wildtype			no	Complete fu		0
	652	10	F	CQ3+PMQ14	wt	pmq14	WT PQ14	2014-06-18	2014-06-19	1	4.42121	yes	35		-5.71429																		wildtype			no			0
	652	10	F	CQ3+PMQ14	wt	pmq14	WT PQ14	2014-06-18	2014-06-20	2	4.42121	no	35		-11.4286																		wildtype			no			0
	652	10	F	CQ3+PMQ14	wt	pmq14	WT PQ14	2014-06-18	2014-06-21	3	4.42121	no	35		-14.2857																		wildtype			no		1	0
	652	10	F	CQ3+PMQ14	wt	pmq14	WT PQ14	2014-06-18	2014-06-22	4	4.42121	no	35		0																		wildtype			no			0
	652	10	F	CQ3+PMQ14	wt	pmq14	WT PQ14	2014-06-18	2014-06-23	5	4.42121	no	35		0																		wildtype			no			0
	652	10	F	CQ3+PMQ14	wt	pmq14	WT PQ14	2014-06-18	2014-06-25	7	4.42121	no	35		5.71429																		wildtype			no			0
	652	10	F	CQ3+PMQ14	wt	pmq14	WT PQ14	2014-06-18	2014-07-02	14	4.42121	no	35	32	-8.57143																		wildtype			no			0
yes	654	11	F	DP3+PMQ7	hetero	pmq7	Het PQ7	2014-06-19	2014-06-19	0	3.81902	yes	35		0	yes	yes	yes	Yes	Yes	No	Yes	No	No	Yes	40.4	108	100	70	28	98	0.9	hetero	100.668	99.8022	no	Complete fu		0	1
	654	11	F	DP3+PMQ7	hetero	pmq7	Het PQ7	2014-06-19	2014-06-20	1	3.81902	no	35		-5.71429																		hetero	100.668	99.8022	no			0	2
	654	11	F	DP3+PMQ7	hetero	pmq7	Het PQ7	2014-06-19	2014-06-21	2	3.81902	no	35		-14.2857																		hetero	100.668	99.8022	no			0	3
	654	11	F	DP3+PMQ7	hetero	pmq7	Het PQ7	2014-06-19	2014-06-22	3	3.81902	no	35		-14.2857																		hetero	100.668	99.8022	no			0	4
	654	11	F	DP3+PMQ7	hetero	pmq7	Het PQ7	2014-06-19	2014-06-23	4	3.81902	no	35		-14.2857																		hetero	100.668	99.8022	no			0	5
	654	11	F	DP3+PMQ7	hetero	pmq7	Het PQ7	2014-06-19	2014-06-24	5	3.81902	no	35		-17.1429																		hetero	100.668	99.8022	no		1	0	6
	654	11	F	DP3+PMQ7	hetero	pmq7	Het PQ7	2014-06-19	2014-06-25	6	3.81902	no	35		-17.1429																		hetero	100.668	99.8022	no		2	0	7
	654	11	F	DP3+PMQ7	hetero	pmq7	Het PQ7	2014-06-19	2014-06-26	7	3.81902	no	35		-8.57143																		hetero	100.668	99.8022	no			0	8
yes	655	6.1	F	CQ3+PMQ7	wt	pmq7	WT PQ7	2014-06-19	2014-06-19	0	2.50515	yes	36		0	yes	yes	yes	Yes	No	No	Yes	No	No	No	37.6	105	80	60	24	99	0	wildtype			no	Complete fu		0
	655	6.1	F	CQ3+PMQ7	wt	pmq7	WT PQ7	2014-06-19	2014-06-20	1	2.50515	no	36		2.77778																		wildtype			no			0
	655	6.1	F	CQ3+PMQ7	wt	pmq7	WT PQ7	2014-06-19	2014-06-21	2	2.50515	no	36		-2.77778																		wildtype			no			0
	655	6.1	F	CQ3+PMQ7	wt	pmq7	WT PQ7	2014-06-19	2014-06-22	3	2.50515	no	36		2.77778																		wildtype			no			0
	655	6.1	F	CQ3+PMQ7	wt	pmq7	WT PQ7	2014-06-19	2014-06-23	4	2.50515	no	36		-11.1111																		wildtype			no		1	0
	655	6.1	F	CQ3+PMQ7	wt	pmq7	WT PQ7	2014-06-19	2014-06-24	5	2.50515	no	36		-5.55556																		wildtype			no			0
	655	6.1	F	CQ3+PMQ7	wt	pmq7	WT PQ7	2014-06-19	2014-06-25	6	2.50515	no	36		-11.1111																		wildtype			no		2	0
	655	6.1	F	CQ3+PMQ7	wt	pmq7	WT PQ7	2014-06-19	2014-06-26	7	2.50515	no	36		-8.33333																		wildtype			no			0
	655	6.1	F	CQ3+PMQ7	wt	pmq7	WT PQ7	2014-06-19	2014-07-03	14	2.50515	no	36	36	0																		wildtype			no			0
yes	656	42	F	CQ3+PMQ14	wt	pmq14	WT PQ14	2014-06-20	2014-06-20	0	3.48287	no	40		0	yes	yes	yes	Yes	Yes	No	Yes	No	Yes	No	37.1	76	90	60	20	98	1.2	wildtype			no	Complete fu		0
	656	42	F	CQ3+PMQ14	wt	pmq14	WT PQ14	2014-06-20	2014-06-21	1	3.48287	yes	40		0																		wildtype			no			0
	656	42	F	CQ3+PMQ14	wt	pmq14	WT PQ14	2014-06-20	2014-06-22	2	3.48287	no	40		-2.5																		wildtype			no			0
	656	42	F	CQ3+PMQ14	wt	pmq14	WT PQ14	2014-06-20	2014-06-23	3	3.48287	no	40		-2.5																		wildtype			no			0
	656	42	F	CQ3+PMQ14	wt	pmq14	WT PQ14	2014-06-20	2014-06-24	4	3.48287	no	40		0																		wildtype			no			0
	656	42	F	CQ3+PMQ14	wt	pmq14	WT PQ14	2014-06-20	2014-06-25	5	3.48287	no	40		5																		wildtype			no			0
	656	42	F	CQ3+PMQ14	wt	pmq14	WT PQ14	2014-06-20	2014-06-26	6	3.48287	no	40		0																		wildtype			no			0
	656	42	F	CQ3+PMQ14	wt	pmq14	WT PQ14	2014-06-20	2014-06-27	7	3.48287	no	40		-7.5																		wildtype			no			0
	656	42	F	CQ3+PMQ14	wt	pmq14	WT PQ14	2014-06-20	2014-07-04	14	3.48287	no	40	36	-10																		wildtype			no		1	0
yes	657	27	F	DP3+PMQ14	wt	pmq14	WT PQ14	2014-06-20	2014-06-20	0	2.43457	no	43		0	yes	yes	no	No	No	No	Yes	No	Yes	No	37.5	70	110	70	20	98	1.5	wildtype			no	Complete fu		0
	657	27	F	DP3+PMQ14	wt	pmq14	WT PQ14	2014-06-20	2014-06-21	1	2.43457	no	43		-9.30233																		wildtype			no		1	1
	657	27	F	DP3+PMQ14	wt	pmq14	WT PQ14	2014-06-20	2014-06-22	2	2.43457	no	43		-6.97674																		wildtype			no			0
	657	27	F	DP3+PMQ14	wt	pmq14	WT PQ14	2014-06-20	2014-06-23	3	2.43457	no	43		-9.30233																		wildtype			no		2	0
	657	27	F	DP3+PMQ14	wt	pmq14	WT PQ14	2014-06-20	2014-06-24	4	2.43457	no	43		-2.32558																		wildtype			no			0
	657	27	F	DP3+PMQ14	wt	pmq14	WT PQ14	2014-06-20	2014-06-25	5	2.43457	no	43		-6.97674																		wildtype			no			0
	657	27	F	DP3+PMQ14	wt	pmq14	WT PQ14	2014-06-20	2014-06-26	6	2.43457	no	43		0																		wildtype			no			0
	657	27	F	DP3+PMQ14	wt	pmq14	WT PQ14	2014-06-20	2014-06-27	7	2.43457	no	43		-6.97674																		wildtype			no			0
	657	27	F	DP3+PMQ14	wt	pmq14	WT PQ14	2014-06-20	2014-07-04	14	2.43457	no	43	40	-6.97674																		wildtype			no			0
yes	659	9	F	CQ3+PMQ14	wt	pmq14	WT PQ14	2014-06-23	2014-06-23	0	3.26102	yes	37		0	yes	yes	yes	No	No	No	No	No	No	No	37.4	92	90	60	24	99	0.7	wildtype	164.886	114.266	no	Complete fu		0	1
	659	9	F	CQ3+PMQ14	wt	pmq14	WT PQ14	2014-06-23	2014-06-24	1	3.26102	no	37		5.40541																		wildtype	164.886	114.266	no			0	2
	659	9	F	CQ3+PMQ14	wt	pmq14	WT PQ14	2014-06-23	2014-06-25	2	3.26102	no	37		0																		wildtype	164.886	114.266	no			0	3
	659	9	F	CQ3+PMQ14	wt	pmq14	WT PQ14	2014-06-23	2014-06-26	3	3.26102	no	37		0																		wildtype	164.886	114.266	no			0	4
	659	9	F	CQ3+PMQ14	wt	pmq14	WT PQ14	2014-06-23	2014-06-27	4	3.26102	no	37		-5.40541																		wildtype	164.886	114.266	no		1	0	5
	659	9	F	CQ3+PMQ14	wt	pmq14	WT PQ14	2014-06-23	2014-06-28	5	3.26102	no	37		-2.7027																		wildtype	164.886	114.266	no			0	6
	659	9	F	CQ3+PMQ14	wt	pmq14	WT PQ14	2014-06-23	2014-06-29	6	3.26102	no	37		2.7027																		wildtype	164.886	114.266	no			0	7
	659	9	F	CQ3+PMQ14	wt	pmq14	WT PQ14	2014-06-23	2014-06-30	7	3.26102	no	37		-2.7027																		wildtype	164.886	114.266	no			0	8
	659	9	F	CQ3+PMQ14	wt	pmq14	WT PQ14	2014-06-23	2014-07-07	14	3.26102	no	37	36	-2.7027																		wildtype	164.886	114.266	no			0	9
yes	663	5	F	CQ3+PMQ14	wt	pmq14	WT PQ14	2014-06-24	2014-06-24	0	3.36248	yes	35		0	yes	yes	no	No	No	No	No	Yes	No	No	40	120	90	60	26	99	1.5	wildtype			no	Premature discontinuation		0
	663	5	F	CQ3+PMQ14	wt	pmq14	WT PQ14	2014-06-24	2014-06-25	1	3.36248	yes	35		-2.85714																		wildtype			no			0
	663	5	F	CQ3+PMQ14	wt	pmq14	WT PQ14	2014-06-24	2014-06-26	2	3.36248	no	35		-2.85714																		wildtype			no			0
	663	5	F	CQ3+PMQ14	wt	pmq14	WT PQ14	2014-06-24	2014-06-27	3	3.36248	no	35		-8.57143																		wildtype			no			0
	663	5	F	CQ3+PMQ14	wt	pmq14	WT PQ14	2014-06-24	2014-06-28	4	3.36248	no	35		-5.71429																		wildtype			no			0
	663	5	F	CQ3+PMQ14	wt	pmq14	WT PQ14	2014-06-24	2014-06-29	5	3.36248	no	35		-2.85714																		wildtype			no			0
	663	5	F	CQ3+PMQ14	wt	pmq14	WT PQ14	2014-06-24	2014-06-30	6	3.36248	no	35		-14.2857																		wildtype			no			0
	663	5	F	CQ3+PMQ14	wt	pmq14	WT PQ14	2014-06-24	2014-07-01	7	3.36248	no	35		-20																		wildtype			no		1	0
	663	5	F	CQ3+PMQ14	wt	pmq14	WT PQ14	2014-06-24	2014-07-08	14	3.36248	no	35	32	-8.57143																		wildtype			no			0
yes	664	35	F	DP3+PMQ14	wt	pmq14	WT PQ14	2014-06-25	2014-06-25	0	3.57334	yes	39		0	yes	yes	yes	No	Yes	Yes	Yes	No	No	Yes	36.5	79	100	70	24	98	0.2	wildtype			no	Complete fu		0
	664	35	F	DP3+PMQ14	wt	pmq14	WT PQ14	2014-06-25	2014-06-26	1	3.57334	no	39		7.69231																		wildtype			no			0
	664	35	F	DP3+PMQ14	wt	pmq14	WT PQ14	2014-06-25	2014-06-27	2	3.57334	no	39		-2.5641																		wildtype			no		1	0
	664	35	F	DP3+PMQ14	wt	pmq14	WT PQ14	2014-06-25	2014-06-28	3	3.57334	no	39		-2.5641																		wildtype			no		2	0
	664	35	F	DP3+PMQ14	wt	pmq14	WT PQ14	2014-06-25	2014-06-29	4	3.57334	no	39		-2.5641																		wildtype			no		3	0
	664	35	F	DP3+PMQ14	wt	pmq14	WT PQ14	2014-06-25	2014-06-30	5	3.57334	no	39		7.69231																		wildtype			no			0
	664	35	F	DP3+PMQ14	wt	pmq14	WT PQ14	2014-06-25	2014-07-01	6	3.57334	no	39		15.3846																		wildtype			no			0
	664	35	F	DP3+PMQ14	wt	pmq14	WT PQ14	2014-06-25	2014-07-02	7	3.57334	no	39		2.5641																		wildtype			no			0
	664	35	F	DP3+PMQ14	wt	pmq14	WT PQ14	2014-06-25	2014-07-09	14	3.57334	no	39	43	10.2564																		wildtype			no			0
yes	665	17	F	DP3+PMQ14	wt	pmq14	WT PQ14	2014-06-25	2014-06-25	0	2.84757	no	40		0	yes	yes	no	Yes	Yes	No	Yes	No	No	No	37.1	88	110	60	20	99	0	wildtype			no	Premature discontinuation		0
	665	17	F	DP3+PMQ14	wt	pmq14	WT PQ14	2014-06-25	2014-06-26	1	2.84757	no	40		-2.5																		wildtype			no			0
	665	17	F	DP3+PMQ14	wt	pmq14	WT PQ14	2014-06-25	2014-06-27	2	2.84757	no	40		-2.5																		wildtype			no			0
	665	17	F	DP3+PMQ14	wt	pmq14	WT PQ14	2014-06-25	2014-06-28	3	2.84757	no	40		-5																		wildtype			no			0
	665	17	F	DP3+PMQ14	wt	pmq14	WT PQ14	2014-06-25	2014-06-29	4	2.84757	no	40		-7.5																		wildtype			no			0
	665	17	F	DP3+PMQ14	wt	pmq14	WT PQ14	2014-06-25	2014-06-30	5	2.84757	no	40		-2.5																		wildtype			no			0
	665	17	F	DP3+PMQ14	wt	pmq14	WT PQ14	2014-06-25	2014-07-01	6	2.84757	no	40		-2.5																		wildtype			no			0
	665	17	F	DP3+PMQ14	wt	pmq14	WT PQ14	2014-06-25	2014-07-02	7	2.84757	no	40		-10																		wildtype			no		1	0
	665	17	F	DP3+PMQ14	wt	pmq14	WT PQ14	2014-06-25	2014-07-09	14	2.84757	no	40	36	-10																		wildtype			no		2	0
yes	666	18	F	CQ3+PMQ14	wt	pmq14	WT PQ14	2014-06-27	2014-06-27	0	4.54615	yes	40		0	yes	yes	no	No	No	No	Yes	No	No	No	38.8	88	110	60	22	99	1.5	wildtype			no	Premature discontinuation		0
	666	18	F	CQ3+PMQ14	wt	pmq14	WT PQ14	2014-06-27	2014-06-28	1	4.54615	yes	40		-7.5																		wildtype			no			0
	666	18	F	CQ3+PMQ14	wt	pmq14	WT PQ14	2014-06-27	2014-06-29	2	4.54615	no	40		-5																		wildtype			no			0
[truncated: 56 more rows]

## Sheet: Variable list
include	Can include in the study?
patientid	unique subject identifier
age	age in years
sex	F=female M=male
arm_num	treatment arm
wt	G6PD genotype wild type=0, heterozygote=1
pmq	primaquine dose, PMQ 14 days=0, primaquine 7 days=1
group	1=hetero pmq 7 days, 2=hetero pmq 14 days, 3=wild type pmq 7 days, 4=wild type pmq 14 days
enroldate	Date of enrolment into the study
mal_date	Date of the study procedure
days_elapse	Number of days this visit is from enrolment	days_elapse	Number of days this visit is from enrolment	days_elapse	Number of days this visit is from enrolment	days_elapse	Number of days this visit is from enrolment	days_elapse	Number of days this visit is from enrolment	days_elapse	Number of days this visit is from enrolment	days_elapse	Number of days this visit is from enrolment	days_elapse	Number of days this visit is from enrolment	days_elapse	Number of days this visit is from enrolment	days_elapse	Number of days this visit is from enrolment	days_elapse	Number of days this visit is from enrolment	days_elapse	Number of days this visit is from enrolment	days_elapse	Number of days this visit is from enrolment	days_elapse	Number of days this visit is from enrolment	days_elapse	Number of days this visit is from enrolment	days_elapse	Number of days this visit is from enrolment	days_elapse	Number of days this visit is from enrolment	days_elapse	Number of days this visit is from enrolment	days_elapse	Number of days this visit is from enrolment	days_elapse	Number of days this visit is from enrolment	days_elapse	Number of days this visit is from enrolment	days_elapse	Number of days this visit is from enrolment	days_elapse	Number of days this visit is from enrolment	days_elapse	Number of days this visit is from enrolment	days_elapse	Number of days this visit is from enrolment
pcount_permcl_log10	Initial parasitaemia log 10
gam	prescence of gametocytes on initial malaria smear
hct0	Absolute hematocrit on enrolment day before treatment
hct14	Absolute hematocrit on day 14 after primaquine completed
fracthct	Percentage change in hematocrit from enrolment day
cl_fever	Complaint of fever at enrolment
cl_headache	Complaing of headache at enrolment
cl_abdominal_pain	Complaint of abdominal pain at enrolment
sym_anorexia	Complaint of anorexia during study drug treatment
sym_nausea	Complaint of nausea during study drug treatment
sym_vomiting	Complaint of vomiting during study drug treatment
sym_dizziness	Complaint of dizziness during study drug treatment
sym_fatigue	Complaint of fagitue during study drug treatment
sym_musclepain	Complaint of muscle pain during study treatment
wym_palpitation	Complaing of fast heart beat during study treatment
phy_temperature	Temperature at enrolment before study drug
phy_pulse	Heart rate at enrolment before study drug
phy_sbp	Systolic BP at enrolment before study drug
phy_dbp	Diastolic BP at enrolment before study drug
phy_rrate	Respiratory rate at enrolment before study drug
phy_sp02	Oxygen saturation at enrolment before study drug
phy_methb	Transcutaneous methemoglobin at enrolment before study drug
g6pdgene	G6PD genotype
averagespect	Average G6PD activity by Spectrophotometry normalized by Hemoglobin
averagespectrbc	Average G6PD activity by Spectrophotometry normalized by RBC
transfusion	Was a transfusion given?
tm_finalstatus	Final status of subject follow up.
rank	Include for the analysis of mean maximum fractional hematocrit change
tag	Include for the mean fractional hematocrit change
rank_spect	Include for the analysis of mean maximum fractional hematocrit change and G6PD activity
[truncated: 206 more columns]
