# Supplementary material for: Haemolysis in G6PD Heterozygous Females Treated with Primaquine for Plasmodium vivax Malaria: A Nested Cohort in a Trial of Radical Curative Regimens
Source: PLoS Med. 2017 Feb 7;14(2):e1002224. doi: 10.1371/journal.pmed.1002224 (PMC5295665; doi:10.1371/journal.pmed.1002224)
Supplement: S2 Data — (XLS) [file pmed.1002224.s004.xls]

## Sheet: Adverse event dataset
patientid	rank	include	days_elapse	arm_num	pmqgrp	g6pdgene	group	dpgrp	ae_finaldiag_num	abdpain_yn	anemia_yn
2	1	1	110	DP3+PMQ7	7	wildtype	WT PQ7	DP group	Anemia	no	yes
4	1	1	0	CQ3+PMQ7	7	wildtype	WT PQ7	CQ arm		no	no
5	1	1	5	DP3+PMQ14	14	wildtype	WT PQ14	DP group	Non-specific sympt	no	no
5	2		5	DP3+PMQ14	14	wildtype	WT PQ14	DP group	Pain	no	no
5	3		74	DP3+PMQ14	14	wildtype	WT PQ14	DP group	Itchy	no	no
5	4		117	DP3+PMQ14	14	wildtype	WT PQ14	DP group	Non-specific sympt	no	no
5	5		242	DP3+PMQ14	14	wildtype	WT PQ14	DP group	Non-specific sympt	no	no
7	1	1	4	CQ3+PMQ7	7	wildtype	WT PQ7	CQ arm	Other mild	no	no
7	2		5	CQ3+PMQ7	7	wildtype	WT PQ7	CQ arm	Non-specific sympt	no	no
7	3		341	CQ3+PMQ7	7	wildtype	WT PQ7	CQ arm	Diarrhea bacterial	no	no
10	1	1	4	DP3+PMQ14	14	wildtype	WT PQ14	DP group	Non-specific sympt	no	no
10	2		9	DP3+PMQ14	14	wildtype	WT PQ14	DP group	Non-specific sympt	no	no
10	3		10	DP3+PMQ14	14	wildtype	WT PQ14	DP group	Pain	no	no
10	4		11	DP3+PMQ14	14	wildtype	WT PQ14	DP group	Pain	no	no
10	5		11	DP3+PMQ14	14	wildtype	WT PQ14	DP group	Non-specific sympt	no	no
10	6		1	DP3+PMQ14	14	wildtype	WT PQ14	DP group	Other mild	no	no
10	7		17	DP3+PMQ14	14	wildtype	WT PQ14	DP group	Pain	no	no
10	8		18	DP3+PMQ14	14	wildtype	WT PQ14	DP group	Other mild	no	no
10	9		54	DP3+PMQ14	14	wildtype	WT PQ14	DP group	Itchy	no	no
10	10		6	DP3+PMQ14	14	wildtype	WT PQ14	DP group	Pain	no	no
10	11		82	DP3+PMQ14	14	wildtype	WT PQ14	DP group	URI	no	no
10	12		81	DP3+PMQ14	14	wildtype	WT PQ14	DP group	Abd pain	yes	no
10	13		156	DP3+PMQ14	14	wildtype	WT PQ14	DP group	URI	no	no
10	14		371	DP3+PMQ14	14	wildtype	WT PQ14	DP group	Fever	no	no
11	1	1	82	DP3+PMQ14	14	wildtype	WT PQ14	DP group	Other mild	no	no
12	1	1	0	DP3+PMQ7	7	wildtype	WT PQ7	DP group		no	no
17	1	1	2	CQ3+PMQ14	14	wildtype	WT PQ14	CQ arm	Abd pain	yes	no
17	2		33	CQ3+PMQ14	14	wildtype	WT PQ14	CQ arm	Pf all	no	no
17	3		51	CQ3+PMQ14	14	wildtype	WT PQ14	CQ arm	Other bacterial	no	no
17	4		53	CQ3+PMQ14	14	wildtype	WT PQ14	CQ arm	Pf all	no	no
17	5		83	CQ3+PMQ14	14	wildtype	WT PQ14	CQ arm	ILI	no	no
17	6		169	CQ3+PMQ14	14	wildtype	WT PQ14	CQ arm	URI	no	no
17	7		314	CQ3+PMQ14	14	wildtype	WT PQ14	CQ arm	URI	no	no
18	1	1	5	CQ3+PMQ14	14	wildtype	WT PQ14	CQ arm	Non-specific sympt	no	no
18	2		184	CQ3+PMQ14	14	wildtype	WT PQ14	CQ arm	URI	no	no
24	1	1	66	DP3+PMQ7	7	wildtype	WT PQ7	DP group	Other bacterial	no	no
24	2		191	DP3+PMQ7	7	wildtype	WT PQ7	DP group	Non-specific sympt	no	no
26	1	1	166	CQ3+PMQ14	14	wildtype	WT PQ14	CQ arm	Worms	no	no
27	1	1	1	CQ3+PMQ7	7	wildtype	WT PQ7	CQ arm	Itchy	no	no
27	2		2	CQ3+PMQ7	7	wildtype	WT PQ7	CQ arm	Anemia	no	yes
27	3		27	CQ3+PMQ7	7	wildtype	WT PQ7	CQ arm	URI	no	no
27	4		28	CQ3+PMQ7	7	wildtype	WT PQ7	CQ arm	Abd pain	yes	no
27	5		28	CQ3+PMQ7	7	wildtype	WT PQ7	CQ arm	Vomit/Anorex/Nausea	no	no
27	6		40	CQ3+PMQ7	7	wildtype	WT PQ7	CQ arm	Other bacterial	no	no
27	7		89	CQ3+PMQ7	7	wildtype	WT PQ7	CQ arm	URI	no	no
27	8		95	CQ3+PMQ7	7	wildtype	WT PQ7	CQ arm	URI	no	no
27	9		171	CQ3+PMQ7	7	wildtype	WT PQ7	CQ arm	URI	no	no
27	10		200	CQ3+PMQ7	7	wildtype	WT PQ7	CQ arm	Worms	no	no
29	1	1	7	CQ3+PMQ14	14	hetero	Het PQ14	CQ arm	URI	no	no
31	1	1	1	CQ3+PMQ14	14	wildtype	WT PQ14	CQ arm	Non-specific sympt	no	no
31	2		1	CQ3+PMQ14	14	wildtype	WT PQ14	CQ arm	Non-specific sympt	no	no
31	3		10	CQ3+PMQ14	14	wildtype	WT PQ14	CQ arm	Non-specific sympt	no	no
31	4		13	CQ3+PMQ14	14	wildtype	WT PQ14	CQ arm	Other bacterial	no	no
32	1	1	106	DP3+PMQ7	7	wildtype	WT PQ7	DP group	Non-specific sympt	no	no
32	2		268	DP3+PMQ7	7	wildtype	WT PQ7	DP group	Other viral	no	no
42	1	1	3	DP3+PMQ14	14	wildtype	WT PQ14	DP group	Itchy	no	no
42	2		5	DP3+PMQ14	14	wildtype	WT PQ14	DP group	Non-specific sympt	no	no
42	3		36	DP3+PMQ14	14	wildtype	WT PQ14	DP group	Worms	no	no
42	4		139	DP3+PMQ14	14	wildtype	WT PQ14	DP group	URI	no	no
42	5		162	DP3+PMQ14	14	wildtype	WT PQ14	DP group	Non-specific sympt	no	no
42	6		162	DP3+PMQ14	14	wildtype	WT PQ14	DP group	Itchy	no	no
46	1	1	1	CQ3+PMQ14	14	hetero	Het PQ14	CQ arm	Vomit/Anorex/Nausea	no	no
46	2		1	CQ3+PMQ14	14	hetero	Het PQ14	CQ arm	Vomit/Anorex/Nausea	no	no
46	3		0	CQ3+PMQ14	14	hetero	Het PQ14	CQ arm	Non-specific sympt	no	no
46	4		3	CQ3+PMQ14	14	hetero	Het PQ14	CQ arm	Abd pain	yes	no
46	5		7	CQ3+PMQ14	14	hetero	Het PQ14	CQ arm	Non-specific sympt	no	no
46	6		7	CQ3+PMQ14	14	hetero	Het PQ14	CQ arm	Anemia	no	yes
46	7		10	CQ3+PMQ14	14	hetero	Het PQ14	CQ arm	Non-specific sympt	no	no
46	8		28	CQ3+PMQ14	14	hetero	Het PQ14	CQ arm	Non-specific sympt	no	no
47	1	1	3	DP3+PMQ7	7	wildtype	WT PQ7	DP group	Non-specific sympt	no	no
47	2		4	DP3+PMQ7	7	wildtype	WT PQ7	DP group	Non-specific sympt	no	no
47	3		5	DP3+PMQ7	7	wildtype	WT PQ7	DP group	Anemia	no	yes
47	4		197	DP3+PMQ7	7	wildtype	WT PQ7	DP group	Other bacterial	no	no
50	1	1	13	DP3+PMQ14	14	wildtype	WT PQ14	DP group	Non-specific sympt	no	no
51	1	1	4	DP3+PMQ14	14	wildtype	WT PQ14	DP group	Anemia	no	yes
51	2		5	DP3+PMQ14	14	wildtype	WT PQ14	DP group	Fever PV	no	no
51	3		5	DP3+PMQ14	14	wildtype	WT PQ14	DP group	Non-specific sympt	no	no
51	4		4	DP3+PMQ14	14	wildtype	WT PQ14	DP group	Skin infection	no	no
54	1	1	2	CQ3+PMQ7	7	wildtype	WT PQ7	CQ arm	Non-specific sympt	no	no
54	2		3	CQ3+PMQ7	7	wildtype	WT PQ7	CQ arm	Non-specific sympt	no	no
54	3		3	CQ3+PMQ7	7	wildtype	WT PQ7	CQ arm	Abd pain	yes	no
54	4		4	CQ3+PMQ7	7	wildtype	WT PQ7	CQ arm	Vomit/Anorex/Nausea	no	no
54	5		4	CQ3+PMQ7	7	wildtype	WT PQ7	CQ arm	Non-specific sympt	no	no
54	6		7	CQ3+PMQ7	7	wildtype	WT PQ7	CQ arm	Non-specific sympt	no	no
54	7		28	CQ3+PMQ7	7	wildtype	WT PQ7	CQ arm	Vomit/Anorex/Nausea	no	no
55	1	1	130	CQ3+PMQ7	7	wildtype	WT PQ7	CQ arm	URI	no	no
56	1	1	54	DP3+PMQ7	7	wildtype	WT PQ7	DP group	Pain	no	no
56	2		292	DP3+PMQ7	7	wildtype	WT PQ7	DP group	Other bacterial	no	no
57	1	1	1	DP3+PMQ14	14	wildtype	WT PQ14	DP group	Non-specific sympt	no	no
57	2		8	DP3+PMQ14	14	wildtype	WT PQ14	DP group	Non-specific sympt	no	no
59	1	1	5	DP3+PMQ7	7	wildtype	WT PQ7	DP group	Fever PV	no	no
59	2		2	DP3+PMQ7	7	wildtype	WT PQ7	DP group	Anemia	no	yes
59	3		7	DP3+PMQ7	7	wildtype	WT PQ7	DP group	Fever PV	no	no
61	1	1	2	CQ3+PMQ14	14	wildtype	WT PQ14	CQ arm	Non-specific sympt	no	no
61	2		4	CQ3+PMQ14	14	wildtype	WT PQ14	CQ arm	Anemia	no	yes
61	3		8	CQ3+PMQ14	14	wildtype	WT PQ14	CQ arm	Fever	no	no
63	1	1	3	DP3+PMQ14	14	hetero	Het PQ14	DP group	Anemia	no	yes
63	2		5	DP3+PMQ14	14	hetero	Het PQ14	DP group	Non-specific sympt	no	no
63	3		5	DP3+PMQ14	14	hetero	Het PQ14	DP group	Other mild	no	no
64	1	1	3	CQ3+PMQ7	7	wildtype	WT PQ7	CQ arm	Other mild	no	no
64	2		147	CQ3+PMQ7	7	wildtype	WT PQ7	CQ arm	Non-specific sympt	no	no
64	3		347	CQ3+PMQ7	7	wildtype	WT PQ7	CQ arm	URI	no	no
67	1	1	14	DP3+PMQ7	7	wildtype	WT PQ7	DP group	Fever	no	no
67	2		1	DP3+PMQ7	7	wildtype	WT PQ7	DP group	Other mild	no	no
67	3		40	DP3+PMQ7	7	wildtype	WT PQ7	DP group	Pain	no	no
67	4		79	DP3+PMQ7	7	wildtype	WT PQ7	DP group	Non-specific sympt	no	no
67	5		138	DP3+PMQ7	7	wildtype	WT PQ7	DP group	Non-specific sympt	no	no
67	6		153	DP3+PMQ7	7	wildtype	WT PQ7	DP group	Vitamin def	no	no
67	7		250	DP3+PMQ7	7	wildtype	WT PQ7	DP group	Abd pain	yes	no
67	8		250	DP3+PMQ7	7	wildtype	WT PQ7	DP group	Non-specific sympt	no	no
72	1	1	28	CQ3+PMQ14	14	wildtype	WT PQ14	CQ arm	Other bacterial	no	no
72	2		47	CQ3+PMQ14	14	wildtype	WT PQ14	CQ arm	ILI	no	no
72	3		222	CQ3+PMQ14	14	wildtype	WT PQ14	CQ arm	Other bacterial	no	no
78	1	1	2	DP3+PMQ14	14	wildtype	WT PQ14	DP group	Non-specific sympt	no	no
78	2		20	DP3+PMQ14	14	wildtype	WT PQ14	DP group	Other mild	no	no
81	1	1	6	DP3+PMQ14	14	wildtype	WT PQ14	DP group	URI	no	no
81	2		10	DP3+PMQ14	14	wildtype	WT PQ14	DP group	Fever	no	no
82	1	1	28	CQ3+PMQ14	14	wildtype	WT PQ14	CQ arm	Non-specific sympt	no	no
82	2		7	CQ3+PMQ14	14	wildtype	WT PQ14	CQ arm	Non-specific sympt	no	no
82	3		140	CQ3+PMQ14	14	wildtype	WT PQ14	CQ arm	Other mild	no	no
83	1	1	4	DP3+PMQ14	14	wildtype	WT PQ14	DP group	Anemia	no	yes
83	2		13	DP3+PMQ14	14	wildtype	WT PQ14	DP group	Fever	no	no
83	3		32	DP3+PMQ14	14	wildtype	WT PQ14	DP group	Other viral	no	no
84	1	1	0	CQ3+PMQ14	14	hetero	Het PQ14	CQ arm	Abd pain	yes	no
84	2		4	CQ3+PMQ14	14	hetero	Het PQ14	CQ arm	Abd pain	yes	no
84	3		4	CQ3+PMQ14	14	hetero	Het PQ14	CQ arm	Non-specific sympt	no	no
85	1	1	4	CQ3+PMQ7	7	wildtype	WT PQ7	CQ arm	Abd pain	yes	no
85	2		5	CQ3+PMQ7	7	wildtype	WT PQ7	CQ arm	Non-specific sympt	no	no
85	3		5	CQ3+PMQ7	7	wildtype	WT PQ7	CQ arm	Non-specific sympt	no	no
86	1	1	0	DP3+PMQ7	7	wildtype	WT PQ7	DP group		no	no
87	1	1	109	DP3+PMQ7	7	wildtype	WT PQ7	DP group	ILI	no	no
87	2		325	DP3+PMQ7	7	wildtype	WT PQ7	DP group	URI	no	no
88	1	1	1	CQ3+PMQ7	7	wildtype	WT PQ7	CQ arm	Vomit/Anorex/Nausea	no	no
88	2		4	CQ3+PMQ7	7	wildtype	WT PQ7	CQ arm	Non-specific sympt	no	no
88	3		4	CQ3+PMQ7	7	wildtype	WT PQ7	CQ arm	Non-specific sympt	no	no
88	4		5	CQ3+PMQ7	7	wildtype	WT PQ7	CQ arm	Abd pain	yes	no
88	5		189	CQ3+PMQ7	7	wildtype	WT PQ7	CQ arm	Pain	no	no
91	1	1	3	DP3+PMQ7	7	wildtype	WT PQ7	DP group	Non-specific sympt	no	no
91	2		3	DP3+PMQ7	7	wildtype	WT PQ7	DP group	Non-specific sympt	no	no
91	3		5	DP3+PMQ7	7	wildtype	WT PQ7	DP group	Vomit/Anorex/Nausea	no	no
91	4		14	DP3+PMQ7	7	wildtype	WT PQ7	DP group	Non-specific sympt	no	no
91	5		14	DP3+PMQ7	7	wildtype	WT PQ7	DP group	Non-specific sympt	no	no
93	1	1	1	CQ3+PMQ14	14	wildtype	WT PQ14	CQ arm	URI	no	no
93	2		4	CQ3+PMQ14	14	wildtype	WT PQ14	CQ arm	URI	no	no
93	3		7	CQ3+PMQ14	14	wildtype	WT PQ14	CQ arm	Abd pain	yes	no
93	4		10	CQ3+PMQ14	14	wildtype	WT PQ14	CQ arm	Vomit/Anorex/Nausea	no	no
93	5		11	CQ3+PMQ14	14	wildtype	WT PQ14	CQ arm	Vomit/Anorex/Nausea	no	no
93	6		81	CQ3+PMQ14	14	wildtype	WT PQ14	CQ arm	Worms	no	no
93	7		148	CQ3+PMQ14	14	wildtype	WT PQ14	CQ arm	URI	no	no
94	1	1	58	DP3+PMQ7	7	wildtype	WT PQ7	DP group	Other bacterial	no	no
94	2		258	DP3+PMQ7	7	wildtype	WT PQ7	DP group	Diarrhea bacterial	no	no
98	1	1	0	DP3+PMQ14	14	wildtype	WT PQ14	DP group	Vomit/Anorex/Nausea	no	no
98	2		0	DP3+PMQ14	14	wildtype	WT PQ14	DP group	Vomit/Anorex/Nausea	no	no
98	3		1	DP3+PMQ14	14	wildtype	WT PQ14	DP group	Non-specific sympt	no	no
98	4		4	DP3+PMQ14	14	wildtype	WT PQ14	DP group	Fever PV	no	no
98	5		6	DP3+PMQ14	14	wildtype	WT PQ14	DP group	Non-specific sympt	no	no
98	6		10	DP3+PMQ14	14	wildtype	WT PQ14	DP group	URI	no	no
99	1	1	2	CQ3+PMQ7	7	wildtype	WT PQ7	CQ arm	Other mild	no	no
99	2		163	CQ3+PMQ7	7	wildtype	WT PQ7	CQ arm	Other mild	no	no
99	3		274	CQ3+PMQ7	7	wildtype	WT PQ7	CQ arm	URI	no	no
100	1	1	7	CQ3+PMQ7	7	wildtype	WT PQ7	CQ arm	Abd pain	yes	no
100	2		14	CQ3+PMQ7	7	wildtype	WT PQ7	CQ arm	Pain	no	no
100	3		29	CQ3+PMQ7	7	wildtype	WT PQ7	CQ arm	Non-specific sympt	no	no
100	4		111	CQ3+PMQ7	7	wildtype	WT PQ7	CQ arm	URI	no	no
100	5		151	CQ3+PMQ7	7	wildtype	WT PQ7	CQ arm	URI	no	no
103	1	1	3	CQ3+PMQ14	14	wildtype	WT PQ14	CQ arm	Non-specific sympt	no	no
103	2		40	CQ3+PMQ14	14	wildtype	WT PQ14	CQ arm	Pf all	no	no
103	3		66	CQ3+PMQ14	14	wildtype	WT PQ14	CQ arm	Non-specific sympt	no	no
104	1	1	1	DP3+PMQ7	7	wildtype	WT PQ7	DP group	Other chronic	no	no
104	2		1	DP3+PMQ7	7	wildtype	WT PQ7	DP group	Abd pain	yes	no
104	3		1	DP3+PMQ7	7	wildtype	WT PQ7	DP group	Vomit/Anorex/Nausea	no	no
104	4		1	DP3+PMQ7	7	wildtype	WT PQ7	DP group	Vomit/Anorex/Nausea	no	no
104	5		4	DP3+PMQ7	7	wildtype	WT PQ7	DP group	Non-specific sympt	no	no
104	6		28	DP3+PMQ7	7	wildtype	WT PQ7	DP group	Non-specific sympt	no	no
104	7		28	DP3+PMQ7	7	wildtype	WT PQ7	DP group	Non-specific sympt	no	no
104	8		28	DP3+PMQ7	7	wildtype	WT PQ7	DP group	Non-specific sympt	no	no
104	9		306	DP3+PMQ7	7	wildtype	WT PQ7	DP group	Other chronic	no	no
112	1	1	222	DP3+PMQ7	7	wildtype	WT PQ7	DP group	Non-specific sympt	no	no
112	2		222	DP3+PMQ7	7	wildtype	WT PQ7	DP group	URI	no	no
117	1	1	0	CQ3+PMQ7	7	wildtype	WT PQ7	CQ arm		no	no
121	1	1	1	DP3+PMQ7	7	wildtype	WT PQ7	DP group	Other mild	no	no
121	2		4	DP3+PMQ7	7	wildtype	WT PQ7	DP group	Non-specific sympt	no	no
121	3		5	DP3+PMQ7	7	wildtype	WT PQ7	DP group	Abd pain	yes	no
121	4		5	DP3+PMQ7	7	wildtype	WT PQ7	DP group	Fever PV	no	no
131	1	1	3	DP3+PMQ7	7	hetero	Het PQ7	DP group	Anemia	no	yes
131	2		264	DP3+PMQ7	7	hetero	Het PQ7	DP group	Other bacterial	no	no
131	3		360	DP3+PMQ7	7	hetero	Het PQ7	DP group	Other viral	no	no
137	1	1	18	DP3+PMQ14	14	wildtype	WT PQ14	DP group	URI	no	no
137	2		27	DP3+PMQ14	14	wildtype	WT PQ14	DP group	Pain	no	no
137	3		155	DP3+PMQ14	14	wildtype	WT PQ14	DP group	URI	no	no
144	1	1	1	CQ3+PMQ14	14	wildtype	WT PQ14	CQ arm	Non-specific sympt	no	no
144	2		26	CQ3+PMQ14	14	wildtype	WT PQ14	CQ arm	Other bacterial	no	no
145	1	1	0	CQ3+PMQ14	14	wildtype	WT PQ14	CQ arm		no	no
149	1	1	7	DP3+PMQ7	7	wildtype	WT PQ7	DP group	Fever PV	no	no
149	2		10	DP3+PMQ7	7	wildtype	WT PQ7	DP group	URI	no	no
149	3		14	DP3+PMQ7	7	wildtype	WT PQ7	DP group	Worms	no	no
154	1	1	70	CQ3+PMQ7	7	wildtype	WT PQ7	CQ arm	URI	no	no
156	1	1	95	DP3+PMQ7	7	wildtype	WT PQ7	DP group	URI	no	no
163	1	1	53	CQ3+PMQ14	14	wildtype	WT PQ14	CQ arm	Other fungal/Amoeba	no	no
163	2		108	CQ3+PMQ14	14	wildtype	WT PQ14	CQ arm	Itchy	no	no
167	1	1	5	DP3+PMQ7	7	wildtype	WT PQ7	DP group	Other mild	no	no
173	1	1	1	CQ3+PMQ7	7	hetero	Het PQ7	CQ arm	Vomit/Anorex/Nausea	no	no
173	2		4	CQ3+PMQ7	7	hetero	Het PQ7	CQ arm	Anemia	no	yes
174	1	1	0	CQ3+PMQ7	7	wildtype	WT PQ7	CQ arm	Diarrhea bacterial	no	no
174	2		2	CQ3+PMQ7	7	wildtype	WT PQ7	CQ arm	Diarhea viral	no	no
174	3		3	CQ3+PMQ7	7	wildtype	WT PQ7	CQ arm	Non-specific sympt	no	no
174	4		5	CQ3+PMQ7	7	wildtype	WT PQ7	CQ arm	Abd pain	yes	no
175	1	1	0	CQ3+PMQ7	7	wildtype	WT PQ7	CQ arm	Vomit/Anorex/Nausea	no	no
175	2		1	CQ3+PMQ7	7	wildtype	WT PQ7	CQ arm	Vomit/Anorex/Nausea	no	no
175	3		5	CQ3+PMQ7	7	wildtype	WT PQ7	CQ arm	Abd pain	yes	no
175	4		5	CQ3+PMQ7	7	wildtype	WT PQ7	CQ arm	Non-specific sympt	no	no
175	5		5	CQ3+PMQ7	7	wildtype	WT PQ7	CQ arm	Fever PV	no	no
175	6		166	CQ3+PMQ7	7	wildtype	WT PQ7	CQ arm	URI	no	no
177	1	1	182	CQ3+PMQ14	14	wildtype	WT PQ14	CQ arm	Other bacterial	no	no
183	1	1	3	DP3+PMQ7	7	wildtype	WT PQ7	DP group	Non-specific sympt	no	no
183	2		201	DP3+PMQ7	7	wildtype	WT PQ7	DP group	URI	no	no
184	1	1	224	CQ3+PMQ7	7	hetero	Het PQ7	CQ arm	Other mild	no	no
185	1	1	10	CQ3+PMQ14	14	wildtype	WT PQ14	CQ arm	Cyanosis	no	no
185	2		54	CQ3+PMQ14	14	wildtype	WT PQ14	CQ arm	URI	no	no
185	3		295	CQ3+PMQ14	14	wildtype	WT PQ14	CQ arm	URI	no	no
186	1	1	22	CQ3+PMQ7	7	wildtype	WT PQ7	CQ arm	Non-specific sympt	no	no
186	2		22	CQ3+PMQ7	7	wildtype	WT PQ7	CQ arm	Pain	no	no
186	3		51	CQ3+PMQ7	7	wildtype	WT PQ7	CQ arm	Pain	no	no
186	4		97	CQ3+PMQ7	7	wildtype	WT PQ7	CQ arm	Skin infection	no	no
186	5		97	CQ3+PMQ7	7	wildtype	WT PQ7	CQ arm	Other fungal/Amoeba	no	no
186	6		166	CQ3+PMQ7	7	wildtype	WT PQ7	CQ arm	Pain	no	no
186	7		210	CQ3+PMQ7	7	wildtype	WT PQ7	CQ arm	Non-specific sympt	no	no
187	1	1	2	CQ3+PMQ14	14	wildtype	WT PQ14	CQ arm	Non-specific sympt	no	no
187	2		2	CQ3+PMQ14	14	wildtype	WT PQ14	CQ arm	Pain	no	no
187	3		2	CQ3+PMQ14	14	wildtype	WT PQ14	CQ arm	Pain	no	no
187	4		2	CQ3+PMQ14	14	wildtype	WT PQ14	CQ arm	Non-specific sympt	no	no
187	5		181	CQ3+PMQ14	14	wildtype	WT PQ14	CQ arm	Other viral	no	no
187	6		222	CQ3+PMQ14	14	wildtype	WT PQ14	CQ arm	URI	no	no
192	1	1	2	DP3+PMQ7	7	hetero	Het PQ7	DP group	Other severe	no	no
192	2		2	DP3+PMQ7	7	hetero	Het PQ7	DP group	Vomit/Anorex/Nausea	no	no
192	3		6	DP3+PMQ7	7	hetero	Het PQ7	DP group	Fever PV	no	no
192	4		5	DP3+PMQ7	7	hetero	Het PQ7	DP group	Anemia	no	yes
192	5		102	DP3+PMQ7	7	hetero	Het PQ7	DP group	Non-specific sympt	no	no
192	6		177	DP3+PMQ7	7	hetero	Het PQ7	DP group	Other bacterial	no	no
192	7		188	DP3+PMQ7	7	hetero	Het PQ7	DP group	Other bacterial	no	no
195	1	1	4	DP3+PMQ14	14	wildtype	WT PQ14	DP group	Non-specific sympt	no	no
195	2		6	DP3+PMQ14	14	wildtype	WT PQ14	DP group	Pain	no	no
195	3		6	DP3+PMQ14	14	wildtype	WT PQ14	DP group	Pain	no	no
195	4		8	DP3+PMQ14	14	wildtype	WT PQ14	DP group	Non-specific sympt	no	no
196	1	1	6	CQ3+PMQ7	7	wildtype	WT PQ7	CQ arm	Abd pain	yes	no
208	1	1	104	DP3+PMQ7	7	wildtype	WT PQ7	DP group	URI	no	no
211	1	1	3	CQ3+PMQ14	14	wildtype	WT PQ14	CQ arm	Anemia	no	yes
212	1	1	6	DP3+PMQ7	7	hetero	Het PQ7	DP group	Anemia	no	yes
212	2		6	DP3+PMQ7	7	hetero	Het PQ7	DP group	Non-specific sympt	no	no
212	3		28	DP3+PMQ7	7	hetero	Het PQ7	DP group	Other mild	no	no
213	1	1	5	CQ3+PMQ7	7	wildtype	WT PQ7	CQ arm	Non-specific sympt	no	no
213	2		144	CQ3+PMQ7	7	wildtype	WT PQ7	CQ arm	Non-specific sympt	no	no
216	1	1	250	DP3+PMQ14	14	wildtype	WT PQ14	DP group	Skin infection	no	no
216	2		228	DP3+PMQ14	14	wildtype	WT PQ14	DP group	Other mild	no	no
216	3		317	DP3+PMQ14	14	wildtype	WT PQ14	DP group	Other bacterial	no	no
218	1	1	206	DP3+PMQ14	14	wildtype	WT PQ14	DP group	Other bacterial	no	no
218	2		294	DP3+PMQ14	14	wildtype	WT PQ14	DP group	Abd pain	yes	no
220	1	1	8	CQ3+PMQ14	14	wildtype	WT PQ14	CQ arm	Abd pain	yes	no
221	1	1	2	DP3+PMQ7	7	wildtype	WT PQ7	DP group	Non-specific sympt	no	no
221	2		6	DP3+PMQ7	7	wildtype	WT PQ7	DP group	URI	no	no
223	1	1	7	CQ3+PMQ7	7	wildtype	WT PQ7	CQ arm	Abd pain	yes	no
223	2		14	CQ3+PMQ7	7	wildtype	WT PQ7	CQ arm	Non-specific sympt	no	no
223	3		111	CQ3+PMQ7	7	wildtype	WT PQ7	CQ arm	URI	no	no
224	1	1	3	DP3+PMQ14	14	hetero	Het PQ14	DP group	Non-specific sympt	no	no
224	2		2	DP3+PMQ14	14	hetero	Het PQ14	DP group	Non-specific sympt	no	no
224	3		296	DP3+PMQ14	14	hetero	Het PQ14	DP group	Non-specific sympt	no	no
224	4		40	DP3+PMQ14	14	hetero	Het PQ14	DP group	Itchy	no	no
224	5		165	DP3+PMQ14	14	hetero	Het PQ14	DP group	Non-specific sympt	no	no
224	6		342	DP3+PMQ14	14	hetero	Het PQ14	DP group	Other fungal/Amoeba	no	no
225	1	1	0	DP3+PMQ14	14	wildtype	WT PQ14	DP group		no	no
226	1	1	3	CQ3+PMQ14	14	wildtype	WT PQ14	CQ arm	Non-specific sympt	no	no
233	1	1	0	DP3+PMQ14	14	wildtype	WT PQ14	DP group		no	no
239	1	1	0	DP3+PMQ14	14	hetero	Het PQ14	DP group		no	no
243	1	1	4	DP3+PMQ7	7	wildtype	WT PQ7	DP group	Non-specific sympt	no	no
243	2		6	DP3+PMQ7	7	wildtype	WT PQ7	DP group	Abd pain	yes	no
243	3		12	DP3+PMQ7	7	wildtype	WT PQ7	DP group	URI	no	no
243	4		15	DP3+PMQ7	7	wildtype	WT PQ7	DP group	Abd pain	yes	no
243	5		28	DP3+PMQ7	7	wildtype	WT PQ7	DP group	Anemia	no	yes
243	6		112	DP3+PMQ7	7	wildtype	WT PQ7	DP group	Anemia	no	yes
243	7		252	DP3+PMQ7	7	wildtype	WT PQ7	DP group	Anemia	no	yes
244	1	1	7	DP3+PMQ7	7	wildtype	WT PQ7	DP group	Abd pain	yes	no
244	2		224	DP3+PMQ7	7	wildtype	WT PQ7	DP group	Other bacterial	no	no
248	1	1	0	DP3+PMQ14	14	wildtype	WT PQ14	DP group		no	no
250	1	1	1	DP3+PMQ14	14	wildtype	WT PQ14	DP group	Abd pain	yes	no
250	2		6	DP3+PMQ14	14	wildtype	WT PQ14	DP group	Non-specific sympt	no	no
250	3		7	DP3+PMQ14	14	wildtype	WT PQ14	DP group	Non-specific sympt	no	no
250	4		8	DP3+PMQ14	14	wildtype	WT PQ14	DP group	Non-specific sympt	no	no
250	5		9	DP3+PMQ14	14	wildtype	WT PQ14	DP group	Non-specific sympt	no	no
250	6		317	DP3+PMQ14	14	wildtype	WT PQ14	DP group	URI	no	no
251	1	1	6	DP3+PMQ7	7	wildtype	WT PQ7	DP group	Anemia	no	yes
251	2		25	DP3+PMQ7	7	wildtype	WT PQ7	DP group	URI	no	no
251	3		279	DP3+PMQ7	7	wildtype	WT PQ7	DP group	URI	no	no
253	1	1	11	CQ3+PMQ14	14	wildtype	WT PQ14	CQ arm	URI	no	no
253	2		81	CQ3+PMQ14	14	wildtype	WT PQ14	CQ arm	Vitamin def	no	no
258	1	1	2	CQ3+PMQ14	14	wildtype	WT PQ14	CQ arm	Non-specific sympt	no	no
258	2		1	CQ3+PMQ14	14	wildtype	WT PQ14	CQ arm	Non-specific sympt	no	no
258	3		11	CQ3+PMQ14	14	wildtype	WT PQ14	CQ arm	Abd pain	yes	no
258	4		26	CQ3+PMQ14	14	wildtype	WT PQ14	CQ arm	Other bacterial	no	no
262	1	1	6	DP3+PMQ7	7	wildtype	WT PQ7	DP group	Cyanosis	no	no
262	2		11	DP3+PMQ7	7	wildtype	WT PQ7	DP group	Diarrhea bacterial	no	no
262	3		30	DP3+PMQ7	7	wildtype	WT PQ7	DP group	Non-specific sympt	no	no
266	1	1	6	CQ3+PMQ14	14	hetero	Het PQ14	CQ arm	Abd pain	yes	no
266	2		335	CQ3+PMQ14	14	hetero	Het PQ14	CQ arm	URI	no	no
269	1	1	1	DP3+PMQ14	14	wildtype	WT PQ14	DP group	Non-specific sympt	no	no
273	1	1	13	DP3+PMQ7	7	wildtype	WT PQ7	DP group	Non-specific sympt	no	no
275	1	1	5	CQ3+PMQ14	14	wildtype	WT PQ14	CQ arm	Other chronic	no	no
275	2		8	CQ3+PMQ14	14	wildtype	WT PQ14	CQ arm	Pain	no	no
275	3		54	CQ3+PMQ14	14	wildtype	WT PQ14	CQ arm	Pf all	no	no
275	4		105	CQ3+PMQ14	14	wildtype	WT PQ14	CQ arm	URI	no	no
278	1	1	-3	DP3+PMQ14	14	wildtype	WT PQ14	DP group	Other bacterial	no	no
278	2		-3	DP3+PMQ14	14	wildtype	WT PQ14	DP group	Diarrhea bacterial	no	no
282	1	1	2	CQ3+PMQ14	14	wildtype	WT PQ14	CQ arm	Fever PV	no	no
282	2		59	CQ3+PMQ14	14	wildtype	WT PQ14	CQ arm	Anemia	no	yes
291	1	1	56	CQ3+PMQ7	7	wildtype	WT PQ7	CQ arm	Worms	no	no
303	1	1	1	CQ3+PMQ14	14	wildtype	WT PQ14	CQ arm	Other chronic	no	no
303	2		4	CQ3+PMQ14	14	wildtype	WT PQ14	CQ arm	Non-specific sympt	no	no
303	3		34	CQ3+PMQ14	14	wildtype	WT PQ14	CQ arm	URI	no	no
303	4		7	CQ3+PMQ14	14	wildtype	WT PQ14	CQ arm	Anemia	no	yes
303	5		234	CQ3+PMQ14	14	wildtype	WT PQ14	CQ arm	Other severe	no	no
303	6		275	CQ3+PMQ14	14	wildtype	WT PQ14	CQ arm	Other severe	no	no
310	1	1	10	DP3+PMQ7	7	wildtype	WT PQ7	DP group	Other viral	no	no
316	1	1	0	CQ3+PMQ14	14	wildtype	WT PQ14	CQ arm		no	no
317	1	1	6	DP3+PMQ14	14	wildtype	WT PQ14	DP group	Non-specific sympt	no	no
317	2		7	DP3+PMQ14	14	wildtype	WT PQ14	DP group	Non-specific sympt	no	no
317	3		10	DP3+PMQ14	14	wildtype	WT PQ14	DP group	Pain	no	no
317	4		2	DP3+PMQ14	14	wildtype	WT PQ14	DP group	Anemia	no	yes
322	1	1	0	CQ3+PMQ7	7	wildtype	WT PQ7	CQ arm		no	no
327	1	1	2	DP3+PMQ7	7	wildtype	WT PQ7	DP group	Fever PV	no	no
331	1	1	25	CQ3+PMQ14	14	wildtype	WT PQ14	CQ arm	URI	no	no
331	2		159	CQ3+PMQ14	14	wildtype	WT PQ14	CQ arm	URI	no	no
340	1	1	5	DP3+PMQ14	14	wildtype	WT PQ14	DP group	Anemia	no	yes
340	2		55	DP3+PMQ14	14	wildtype	WT PQ14	DP group	URI	no	no
341	1	1	6	DP3+PMQ7	7	wildtype	WT PQ7	DP group	Other bacterial	no	no
341	2		30	DP3+PMQ7	7	wildtype	WT PQ7	DP group	URI	no	no
341	3		143	DP3+PMQ7	7	wildtype	WT PQ7	DP group	URI	no	no
342	1	1	0	DP3+PMQ7	7	wildtype	WT PQ7	DP group		no	no
343	1	1	7	DP3+PMQ14	14	wildtype	WT PQ14	DP group	Anemia	no	yes
344	1	1	127	DP3+PMQ7	7	wildtype	WT PQ7	DP group	URI	no	no
344	2		208	DP3+PMQ7	7	wildtype	WT PQ7	DP group	URI	no	no
350	1	1	230	CQ3+PMQ14	14	wildtype	WT PQ14	CQ arm	Other bacterial	no	no
353	1	1	0	DP3+PMQ14	14	wildtype	WT PQ14	DP group		no	no
354	1	1	15	DP3+PMQ14	14	wildtype	WT PQ14	DP group	Other bacterial	no	no
354	2		380	DP3+PMQ14	14	wildtype	WT PQ14	DP group	Abd pain	yes	no
354	3		7	DP3+PMQ14	14	wildtype	WT PQ14	DP group	Anemia	no	yes
358	1	1	28	CQ3+PMQ7	7	wildtype	WT PQ7	CQ arm	Worms	no	no
358	2		2	CQ3+PMQ7	7	wildtype	WT PQ7	CQ arm	Non-specific sympt	no	no
366	1	1	0	CQ3+PMQ14	14	wildtype	WT PQ14	CQ arm		no	no
371	1	1	191	DP3+PMQ7	7	wildtype	WT PQ7	DP group	Worms	no	no
371	2		1	DP3+PMQ7	7	wildtype	WT PQ7	DP group	Anemia	no	yes
373	1	1	3	DP3+PMQ7	7	wildtype	WT PQ7	DP group	Non-specific sympt	no	no
373	2		2	DP3+PMQ7	7	wildtype	WT PQ7	DP group	Non-specific sympt	no	no
380	1	1	0	CQ3+PMQ14	14	wildtype	WT PQ14	CQ arm		no	no
384	1	1	82	CQ3+PMQ14	14	wildtype	WT PQ14	CQ arm	URI	no	no
384	2		204	CQ3+PMQ14	14	wildtype	WT PQ14	CQ arm	URI	no	no
388	1	1	6	CQ3+PMQ7	7	wildtype	WT PQ7	CQ arm	Other mild	no	no
388	2		98	CQ3+PMQ7	7	wildtype	WT PQ7	CQ arm	Non-specific sympt	no	no
397	1	1	3	CQ3+PMQ14	14	wildtype	WT PQ14	CQ arm	Anemia	no	yes
397	2		4	CQ3+PMQ14	14	wildtype	WT PQ14	CQ arm	Non-specific sympt	no	no
398	1	1	9	DP3+PMQ7	7	wildtype	WT PQ7	DP group	Other bacterial	no	no
398	2		154	DP3+PMQ7	7	wildtype	WT PQ7	DP group	URI	no	no
398	3		291	DP3+PMQ7	7	wildtype	WT PQ7	DP group	URI	no	no
398	4		315	DP3+PMQ7	7	wildtype	WT PQ7	DP group	Other severe	no	no
404	1	1	5	CQ3+PMQ7	7	hetero	Het PQ7	CQ arm	Abd pain	yes	no
404	2		121	CQ3+PMQ7	7	hetero	Het PQ7	CQ arm	Worms	no	no
404	3		120	CQ3+PMQ7	7	hetero	Het PQ7	CQ arm	Pain	no	no
409	1	1	3	DP3+PMQ7	7	hetero	Het PQ7	DP group	Anemia	no	yes
409	2		5	DP3+PMQ7	7	hetero	Het PQ7	DP group	URI	no	no
410	1	1	3	DP3+PMQ14	14	hetero	Het PQ14	DP group	Anemia	no	yes
410	2		3	DP3+PMQ14	14	hetero	Het PQ14	DP group	Non-specific sympt	no	no
410	3		0	DP3+PMQ14	14	hetero	Het PQ14	DP group	Non-specific sympt	no	no
410	4		42	DP3+PMQ14	14	hetero	Het PQ14	DP group	Abd pain	yes	no
410	5		274	DP3+PMQ14	14	hetero	Het PQ14	DP group	Other bacterial	no	no
412	1	1	0	CQ3+PMQ14	14	wildtype	WT PQ14	CQ arm		no	no
413	1	1	4	CQ3+PMQ14	14	wildtype	WT PQ14	CQ arm	Anemia	no	yes
417	1	1	52	DP3+PMQ14	14	wildtype	WT PQ14	DP group	Other bacterial	no	no
417	2		6	DP3+PMQ14	14	wildtype	WT PQ14	DP group	Non-specific sympt	no	no
421	1	1	5	DP3+PMQ7	7	wildtype	WT PQ7	DP group	Non-specific sympt	no	no
421	2		5	DP3+PMQ7	7	wildtype	WT PQ7	DP group	Non-specific sympt	no	no
421	3		5	DP3+PMQ7	7	wildtype	WT PQ7	DP group	Abd pain	yes	no
421	4		5	DP3+PMQ7	7	wildtype	WT PQ7	DP group	Non-specific sympt	no	no
421	5		41	DP3+PMQ7	7	wildtype	WT PQ7	DP group	URI	no	no
421	6		95	DP3+PMQ7	7	wildtype	WT PQ7	DP group	URI	no	no
421	7		145	DP3+PMQ7	7	wildtype	WT PQ7	DP group	Non-specific sympt	no	no
421	8		145	DP3+PMQ7	7	wildtype	WT PQ7	DP group	Abd pain	yes	no
421	9		271	DP3+PMQ7	7	wildtype	WT PQ7	DP group	URI	no	no
424	1	1	0	CQ3+PMQ7	7	wildtype	WT PQ7	CQ arm		no	no
425	1	1	6	CQ3+PMQ14	14	hetero	Het PQ14	CQ arm	Anemia	no	yes
425	2		303	CQ3+PMQ14	14	hetero	Het PQ14	CQ arm	Abd pain	yes	no
425	3		303	CQ3+PMQ14	14	hetero	Het PQ14	CQ arm	URI	no	no
428	1	1	0	DP3+PMQ7	7	wildtype	WT PQ7	DP group		no	no
431	1	1	5	DP3+PMQ14	14	wildtype	WT PQ14	DP group	Other viral	no	no
442	1	1	108	CQ3+PMQ7	7	wildtype	WT PQ7	CQ arm	URI	no	no
442	2		327	CQ3+PMQ7	7	wildtype	WT PQ7	CQ arm	Other bacterial	no	no
442	3		336	CQ3+PMQ7	7	wildtype	WT PQ7	CQ arm	Worms	no	no
451	1	1	39	DP3+PMQ14	14	wildtype	WT PQ14	DP group	Other bacterial	no	no
451	2		228	DP3+PMQ14	14	wildtype	WT PQ14	DP group	Other bacterial	no	no
451	3		248	DP3+PMQ14	14	wildtype	WT PQ14	DP group	Skin infection	no	no
451	4		308	DP3+PMQ14	14	wildtype	WT PQ14	DP group	URI	no	no
452	1	1	7	DP3+PMQ7	7	hetero	Het PQ7	DP group	Anemia	no	yes
452	2		65	DP3+PMQ7	7	hetero	Het PQ7	DP group	Other mild	no	no
452	3		116	DP3+PMQ7	7	hetero	Het PQ7	DP group	Worms	no	no
452	4		361	DP3+PMQ7	7	hetero	Het PQ7	DP group	Non-specific sympt	no	no
452	5		361	DP3+PMQ7	7	hetero	Het PQ7	DP group	Non-specific sympt	no	no
453	1	1	3	DP3+PMQ7	7	wildtype	WT PQ7	DP group	Abd pain	yes	no
454	1	1	11	DP3+PMQ14	14	wildtype	WT PQ14	DP group	URI	no	no
454	2		13	DP3+PMQ14	14	wildtype	WT PQ14	DP group	Other bacterial	no	no
456	1	1	10	DP3+PMQ14	14	wildtype	WT PQ14	DP group	URI	no	no
465	1	1	0	CQ3+PMQ7	7	wildtype	WT PQ7	CQ arm	Other mild	no	no
468	1	1	0	CQ3+PMQ14	14	hetero	Het PQ14	CQ arm		no	no
469	1	1	0	CQ3+PMQ7	7	wildtype	WT PQ7	CQ arm		no	no
471	1	1	6	DP3+PMQ7	7	hetero	Het PQ7	DP group	Anemia	no	yes
471	2		6	DP3+PMQ7	7	hetero	Het PQ7	DP group	URI	no	no
471	3		88	DP3+PMQ7	7	hetero	Het PQ7	DP group	Diarhea viral	no	no
471	4		150	DP3+PMQ7	7	hetero	Het PQ7	DP group	Other mild	no	no
472	1	1	0	CQ3+PMQ14	14	wildtype	WT PQ14	CQ arm		no	no
475	1	1	1	DP3+PMQ7	7	wildtype	WT PQ7	DP group	Anemia	no	yes
475	2		1	DP3+PMQ7	7	wildtype	WT PQ7	DP group	URI	no	no
475	3		33	DP3+PMQ7	7	wildtype	WT PQ7	DP group	URI	no	no
476	1	1	0	CQ3+PMQ7	7	wildtype	WT PQ7	CQ arm		no	no
479	1	1	0	DP3+PMQ14	14	wildtype	WT PQ14	DP group		no	no
480	1	1	0	DP3+PMQ7	7	wildtype	WT PQ7	DP group		no	no
481	1	1	14	CQ3+PMQ7	7	hetero	Het PQ7	CQ arm	Non-specific sympt	no	no
481	2		42	CQ3+PMQ7	7	hetero	Het PQ7	CQ arm	Pain	no	no
481	3		107	CQ3+PMQ7	7	hetero	Het PQ7	CQ arm	URI	no	no
481	4		139	CQ3+PMQ7	7	hetero	Het PQ7	CQ arm	Abd pain	yes	no
481	5		260	CQ3+PMQ7	7	hetero	Het PQ7	CQ arm	URI	no	no
481	6		250	CQ3+PMQ7	7	hetero	Het PQ7	CQ arm	Other bacterial	no	no
481	7		246	CQ3+PMQ7	7	hetero	Het PQ7	CQ arm	Itchy	no	no
481	8		303	CQ3+PMQ7	7	hetero	Het PQ7	CQ arm	Skin infection	no	no
481	9		333	CQ3+PMQ7	7	hetero	Het PQ7	CQ arm	Non-specific sympt	no	no
485	1	1	5	DP3+PMQ14	14	wildtype	WT PQ14	DP group	URI	no	no
485	2		128	DP3+PMQ14	14	wildtype	WT PQ14	DP group	Skin infection	no	no
485	3		219	DP3+PMQ14	14	wildtype	WT PQ14	DP group	ILI	no	no
485	4		295	DP3+PMQ14	14	wildtype	WT PQ14	DP group	ILI	no	no
488	1	1	2	DP3+PMQ14	14	wildtype	WT PQ14	DP group	Anemia	no	yes
488	2		284	DP3+PMQ14	14	wildtype	WT PQ14	DP group	Diarhea viral	no	no
488	3		339	DP3+PMQ14	14	wildtype	WT PQ14	DP group	Worms	no	no
488	4		356	DP3+PMQ14	14	wildtype	WT PQ14	DP group	Other fungal/Amoeba	no	no
488	5		1	DP3+PMQ14	14	wildtype	WT PQ14	DP group	Vomit/Anorex/Nausea	no	no
492	1	1	5	DP3+PMQ7	7	wildtype	WT PQ7	DP group	Abd pain	yes	no
492	2		306	DP3+PMQ7	7	wildtype	WT PQ7	DP group	Other mild	no	no
492	3		329	DP3+PMQ7	7	wildtype	WT PQ7	DP group	Other mild	no	no
492	4		368	DP3+PMQ7	7	wildtype	WT PQ7	DP group	Non-specific sympt	no	no
494	1	1	2	DP3+PMQ7	7	wildtype	WT PQ7	DP group	Other mild	no	no
494	2		2	DP3+PMQ7	7	wildtype	WT PQ7	DP group	Worms	no	no
501	1	1	0	DP3+PMQ14	14	wildtype	WT PQ14	DP group		no	no
502	1	1	101	CQ3+PMQ14	14	hetero	Het PQ14	CQ arm	URI	no	no
502	2		111	CQ3+PMQ14	14	hetero	Het PQ14	CQ arm	Other chronic	no	no
502	3		182	CQ3+PMQ14	14	hetero	Het PQ14	CQ arm	Other chronic	no	no
503	1	1	0	CQ3+PMQ7	7	wildtype	WT PQ7	CQ arm		no	no
505	1	1	6	CQ3+PMQ7	7	wildtype	WT PQ7	CQ arm	Non-specific sympt	no	no
505	2		7	CQ3+PMQ7	7	wildtype	WT PQ7	CQ arm	Non-specific sympt	no	no
505	3		267	CQ3+PMQ7	7	wildtype	WT PQ7	CQ arm	URI	no	no
505	4		140	CQ3+PMQ7	7	wildtype	WT PQ7	CQ arm	Anemia	no	yes
508	1	1	0	DP3+PMQ14	14	wildtype	WT PQ14	DP group		no	no
509	1	1	7	CQ3+PMQ7	7	wildtype	WT PQ7	CQ arm	Other mild	no	no
509	2		27	CQ3+PMQ7	7	wildtype	WT PQ7	CQ arm	Non-specific sympt	no	no
511	1	1	2	DP3+PMQ7	7	wildtype	WT PQ7	DP group	Anemia	no	yes
511	2		81	DP3+PMQ7	7	wildtype	WT PQ7	DP group	URI	no	no
511	3		111	DP3+PMQ7	7	wildtype	WT PQ7	DP group	URI	no	no
511	4		112	DP3+PMQ7	7	wildtype	WT PQ7	DP group	Anemia	no	yes
511	5		113	DP3+PMQ7	7	wildtype	WT PQ7	DP group	Worms	no	no
511	6		262	DP3+PMQ7	7	wildtype	WT PQ7	DP group	ILI	no	no
511	7		173	DP3+PMQ7	7	wildtype	WT PQ7	DP group	Skin infection	no	no
511	8		282	DP3+PMQ7	7	wildtype	WT PQ7	DP group	URI	no	no
512	1	1	118	CQ3+PMQ7	7	hetero	Het PQ7	CQ arm	Non-specific sympt	no	no
521	1	1	5	CQ3+PMQ14	14	hetero	Het PQ14	CQ arm	Anemia	no	yes
521	2		1	CQ3+PMQ14	14	hetero	Het PQ14	CQ arm	Non-specific sympt	no	no
523	1	1	1	DP3+PMQ14	14	wildtype	WT PQ14	DP group	Other mild	no	no
523	2		1	DP3+PMQ14	14	wildtype	WT PQ14	DP group	Diarhea viral	no	no
523	3		27	DP3+PMQ14	14	wildtype	WT PQ14	DP group	URI	no	no
523	4		84	DP3+PMQ14	14	wildtype	WT PQ14	DP group	Trauma/accident	no	no
526	1	1	12	CQ3+PMQ7	7	wildtype	WT PQ7	CQ arm	Itchy	no	no
527	1	1	192	DP3+PMQ14	14	wildtype	WT PQ14	DP group	Other bacterial	no	no
528	1	1	1	CQ3+PMQ7	7	wildtype	WT PQ7	CQ arm	Vomit/Anorex/Nausea	no	no
528	2		4	CQ3+PMQ7	7	wildtype	WT PQ7	CQ arm	Abd pain	yes	no
528	3		23	CQ3+PMQ7	7	wildtype	WT PQ7	CQ arm	Other mild	no	no
528	4		79	CQ3+PMQ7	7	wildtype	WT PQ7	CQ arm	Other viral	no	no
528	5		194	CQ3+PMQ7	7	wildtype	WT PQ7	CQ arm	Other bacterial	no	no
531	1	1	2	CQ3+PMQ7	7	wildtype	WT PQ7	CQ arm	Abd pain	yes	no
531	2		13	CQ3+PMQ7	7	wildtype	WT PQ7	CQ arm	Non-specific sympt	no	no
532	1	1	1	CQ3+PMQ14	14	wildtype	WT PQ14	CQ arm	Vomit/Anorex/Nausea	no	no
532	2		6	CQ3+PMQ14	14	wildtype	WT PQ14	CQ arm	Non-specific sympt	no	no
532	3		7	CQ3+PMQ14	14	wildtype	WT PQ14	CQ arm	Non-specific sympt	no	no
532	4		9	CQ3+PMQ14	14	wildtype	WT PQ14	CQ arm	URI	no	no
532	5		220	CQ3+PMQ14	14	wildtype	WT PQ14	CQ arm	Non-specific sympt	no	no
537	1	1	3	DP3+PMQ7	7	hetero	Het PQ7	DP group	Other mild	no	no
538	1	1	161	CQ3+PMQ14	14	wildtype	WT PQ14	CQ arm	Other bacterial	no	no
539	1	1	6	DP3+PMQ7	7	wildtype	WT PQ7	DP group	Other mild	no	no
541	1	1	12	CQ3+PMQ7	7	wildtype	WT PQ7	CQ arm	Non-specific sympt	no	no
542	1	1	3	DP3+PMQ14	14	wildtype	WT PQ14	DP group	Non-specific sympt	no	no
542	2		5	DP3+PMQ14	14	wildtype	WT PQ14	DP group	Abd pain	yes	no
542	3		7	DP3+PMQ14	14	wildtype	WT PQ14	DP group	Non-specific sympt	no	no
542	4		158	DP3+PMQ14	14	wildtype	WT PQ14	DP group	Non-specific sympt	no	no
545	1	1	98	CQ3+PMQ14	14	wildtype	WT PQ14	CQ arm	URI	no	no
545	2		324	CQ3+PMQ14	14	wildtype	WT PQ14	CQ arm	Non-specific sympt	no	no
549	1	1	1	DP3+PMQ14	14	wildtype	WT PQ14	DP group	Vomit/Anorex/Nausea	no	no
549	2		1	DP3+PMQ14	14	wildtype	WT PQ14	DP group	Vomit/Anorex/Nausea	no	no
549	3		1	DP3+PMQ14	14	wildtype	WT PQ14	DP group	Vomit/Anorex/Nausea	no	no
549	4		1	DP3+PMQ14	14	wildtype	WT PQ14	DP group	Non-specific sympt	no	no
549	5		7	DP3+PMQ14	14	wildtype	WT PQ14	DP group	Fever PV	no	no
554	1	1	6	DP3+PMQ7	7	wildtype	WT PQ7	DP group	Abd pain	yes	no
555	1	1	180	CQ3+PMQ14	14	hetero	Het PQ14	CQ arm	URI	no	no
555	2		307	CQ3+PMQ14	14	hetero	Het PQ14	CQ arm	URI	no	no
559	1	1	2	CQ3+PMQ7	7	wildtype	WT PQ7	CQ arm	Anemia	no	yes
559	2		4	CQ3+PMQ7	7	wildtype	WT PQ7	CQ arm	Abd pain	yes	no
559	3		223	CQ3+PMQ7	7	wildtype	WT PQ7	CQ arm	URI	no	no
559	4		308	CQ3+PMQ7	7	wildtype	WT PQ7	CQ arm	Vitamin def	no	no
559	5		31	CQ3+PMQ7	7	wildtype	WT PQ7	CQ arm	Abd pain	yes	no
561	1	1	372	DP3+PMQ14	14	wildtype	WT PQ14	DP group	Abd pain	yes	no
561	2		216	DP3+PMQ14	14	wildtype	WT PQ14	DP group	URI	no	no
561	3		324	DP3+PMQ14	14	wildtype	WT PQ14	DP group	Other bacterial	no	no
561	4		335	DP3+PMQ14	14	wildtype	WT PQ14	DP group	URI	no	no
562	1	1	86	CQ3+PMQ14	14	wildtype	WT PQ14	CQ arm	URI	no	no
564	1	1	194	DP3+PMQ7	7	wildtype	WT PQ7	DP group	URI	no	no
564	2		282	DP3+PMQ7	7	wildtype	WT PQ7	DP group	Other mild	no	no
564	3		313	DP3+PMQ7	7	wildtype	WT PQ7	DP group	Non-specific sympt	no	no
565	1	1	3	CQ3+PMQ7	7	wildtype	WT PQ7	CQ arm	Anemia	no	yes
565	2		6	CQ3+PMQ7	7	wildtype	WT PQ7	CQ arm	URI	no	no
566	1	1	0	CQ3+PMQ14	14	wildtype	WT PQ14	CQ arm		no	no
568	1	1	5	CQ3+PMQ7	7	wildtype	WT PQ7	CQ arm	Abd pain	yes	no
568	2		107	CQ3+PMQ7	7	wildtype	WT PQ7	CQ arm	URI	no	no
568	3		195	CQ3+PMQ7	7	wildtype	WT PQ7	CQ arm	URI	no	no
570	1	1	6	DP3+PMQ7	7	wildtype	WT PQ7	DP group	Fever PV	no	no
570	2		170	DP3+PMQ7	7	wildtype	WT PQ7	DP group	Other mild	no	no
570	3		297	DP3+PMQ7	7	wildtype	WT PQ7	DP group	URI	no	no
572	1	1	168	CQ3+PMQ7	7	wildtype	WT PQ7	CQ arm	Anemia	no	yes
573	1	1	5	DP3+PMQ7	7	wildtype	WT PQ7	DP group	Anemia	no	yes
573	2		168	DP3+PMQ7	7	wildtype	WT PQ7	DP group	Worms	no	no
573	3		362	DP3+PMQ7	7	wildtype	WT PQ7	DP group	Other bacterial	no	no
574	1	1	4	CQ3+PMQ7	7	wildtype	WT PQ7	CQ arm	Other mild	no	no
574	2		28	CQ3+PMQ7	7	wildtype	WT PQ7	CQ arm	Fever	no	no
575	1	1	0	CQ3+PMQ14	14	hetero	Het PQ14	CQ arm	Vomit/Anorex/Nausea	no	no
575	2		5	CQ3+PMQ14	14	hetero	Het PQ14	CQ arm	URI	no	no
575	3		5	CQ3+PMQ14	14	hetero	Het PQ14	CQ arm	Anemia	no	yes
575	4		73	CQ3+PMQ14	14	hetero	Het PQ14	CQ arm	Other bacterial	no	no
575	5		12	CQ3+PMQ14	14	hetero	Het PQ14	CQ arm	Fever	no	no
575	6		92	CQ3+PMQ14	14	hetero	Het PQ14	CQ arm	Other mild	no	no
575	7		211	CQ3+PMQ14	14	hetero	Het PQ14	CQ arm	URI	no	no
575	8		303	CQ3+PMQ14	14	hetero	Het PQ14	CQ arm	Diarrhea bacterial	no	no
575	9		332	CQ3+PMQ14	14	hetero	Het PQ14	CQ arm	URI	no	no
575	10		364	CQ3+PMQ14	14	hetero	Het PQ14	CQ arm	URI	no	no
576	1	1	0	DP3+PMQ14	14	wildtype	WT PQ14	DP group	Abd pain	yes	no
576	2		6	DP3+PMQ14	14	wildtype	WT PQ14	DP group	ILI	no	no
579	1	1	1	DP3+PMQ14	14	wildtype	WT PQ14	DP group	Anemia	no	yes
579	2		162	DP3+PMQ14	14	wildtype	WT PQ14	DP group	Worms	no	no
579	3		308	DP3+PMQ14	14	wildtype	WT PQ14	DP group	Worms	no	no
581	1	1	0	CQ3+PMQ14	14	wildtype	WT PQ14	CQ arm	Vomit/Anorex/Nausea	no	no
581	2		7	CQ3+PMQ14	14	wildtype	WT PQ14	CQ arm	Other mild	no	no
586	1	1	3	DP3+PMQ14	14	wildtype	WT PQ14	DP group	URI	no	no
587	1	1	0	CQ3+PMQ14	14	wildtype	WT PQ14	CQ arm		no	no
590	1	1	154	DP3+PMQ14	14	wildtype	WT PQ14	DP group	Worms	no	no
591	1	1	12	DP3+PMQ14	14	wildtype	WT PQ14	DP group	URI	no	no
591	2		96	DP3+PMQ14	14	wildtype	WT PQ14	DP group	ILI	no	no
591	3		298	DP3+PMQ14	14	wildtype	WT PQ14	DP group	Skin infection	no	no
592	1	1	3	DP3+PMQ14	14	wildtype	WT PQ14	DP group	Anemia	no	yes
596	1	1	0	CQ3+PMQ7	7	wildtype	WT PQ7	CQ arm	Other severe	no	no
596	2		1	CQ3+PMQ7	7	wildtype	WT PQ7	CQ arm	Anemia	no	yes
596	3		1	CQ3+PMQ7	7	wildtype	WT PQ7	CQ arm	Other fungal/Amoeba	no	no
596	4		94	CQ3+PMQ7	7	wildtype	WT PQ7	CQ arm	Non-specific sympt	no	no
596	5		94	CQ3+PMQ7	7	wildtype	WT PQ7	CQ arm	Vitamin def	no	no
596	6		181	CQ3+PMQ7	7	wildtype	WT PQ7	CQ arm	Other mild	no	no
596	7		276	CQ3+PMQ7	7	wildtype	WT PQ7	CQ arm	Non-specific sympt	no	no
597	1	1	0	CQ3+PMQ7	7	wildtype	WT PQ7	CQ arm		no	no
607	1	1	11	DP3+PMQ14	14	wildtype	WT PQ14	DP group	URI	no	no
607	2		80	DP3+PMQ14	14	wildtype	WT PQ14	DP group	Non-specific sympt	no	no
607	3		107	DP3+PMQ14	14	wildtype	WT PQ14	DP group	Vitamin def	no	no
607	4		221	DP3+PMQ14	14	wildtype	WT PQ14	DP group	Pain	no	no
608	1	1	36	CQ3+PMQ7	7	wildtype	WT PQ7	CQ arm	URI	no	no
608	2		107	CQ3+PMQ7	7	wildtype	WT PQ7	CQ arm	URI	no	no
608	3		173	CQ3+PMQ7	7	wildtype	WT PQ7	CQ arm	URI	no	no
609	1	1	3	DP3+PMQ7	7	hetero	Het PQ7	DP group	Anemia	no	yes
615	1	1	10	DP3+PMQ14	14	wildtype	WT PQ14	DP group	Other mild	no	no
615	2		12	DP3+PMQ14	14	wildtype	WT PQ14	DP group	URI	no	no
617	1	1	20	CQ3+PMQ14	14	wildtype	WT PQ14	CQ arm	URI	no	no
617	2		168	CQ3+PMQ14	14	wildtype	WT PQ14	CQ arm	Worms	no	no
617	3		250	CQ3+PMQ14	14	wildtype	WT PQ14	CQ arm	Non-specific sympt	no	no
617	4		277	CQ3+PMQ14	14	wildtype	WT PQ14	CQ arm	URI	no	no
622	1	1	2	CQ3+PMQ7	7	hetero	Het PQ7	CQ arm	Non-specific sympt	no	no
622	2		5	CQ3+PMQ7	7	hetero	Het PQ7	CQ arm	Anemia	no	yes
625	1	1	1	DP3+PMQ14	14	wildtype	WT PQ14	DP group	Anemia	no	yes
625	2		79	DP3+PMQ14	14	wildtype	WT PQ14	DP group	Skin infection	no	no
625	3		79	DP3+PMQ14	14	wildtype	WT PQ14	DP group	Other fungal/Amoeba	no	no
625	4		202	DP3+PMQ14	14	wildtype	WT PQ14	DP group	URI	no	no
625	5		224	DP3+PMQ14	14	wildtype	WT PQ14	DP group	Anemia	no	yes
625	6		224	DP3+PMQ14	14	wildtype	WT PQ14	DP group	URI	no	no
629	1	1	3	DP3+PMQ7	7	wildtype	WT PQ7	DP group	Non-specific sympt	no	no
629	2		6	DP3+PMQ7	7	wildtype	WT PQ7	DP group	Abd pain	yes	no
629	3		253	DP3+PMQ7	7	wildtype	WT PQ7	DP group	Worms	no	no
633	1	1	367	CQ3+PMQ7	7	wildtype	WT PQ7	CQ arm	Other mild	no	no
633	2		375	CQ3+PMQ7	7	wildtype	WT PQ7	CQ arm	Pain	no	no
634	1	1	163	CQ3+PMQ14	14	wildtype	WT PQ14	CQ arm	Skin infection	no	no
637	1	1	128	CQ3+PMQ14	14	wildtype	WT PQ14	CQ arm	Other bacterial	no	no
637	2		138	CQ3+PMQ14	14	wildtype	WT PQ14	CQ arm	Worms	no	no
642	1	1	9	DP3+PMQ14	14	hetero	Het PQ14	DP group	Vitamin def	no	no
642	2		12	DP3+PMQ14	14	hetero	Het PQ14	DP group	URI	no	no
642	3		82	DP3+PMQ14	14	hetero	Het PQ14	DP group	Non-specific sympt	no	no
642	4		107	DP3+PMQ14	14	hetero	Het PQ14	DP group	Vitamin def	no	no
642	5		165	DP3+PMQ14	14	hetero	Het PQ14	DP group	Non-specific sympt	no	no
645	1	1	0	DP3+PMQ7	7	wildtype	WT PQ7	DP group		no	no
646	1	1	0	DP3+PMQ7	7	hetero	Het PQ7	DP group	Anemia	no	yes
646	2		0	DP3+PMQ7	7	hetero	Het PQ7	DP group	Anemia	no	yes
646	3		7	DP3+PMQ7	7	hetero	Het PQ7	DP group	Worms	no	no
646	4		7	DP3+PMQ7	7	hetero	Het PQ7	DP group	Abd pain	yes	no
646	5		53	DP3+PMQ7	7	hetero	Het PQ7	DP group	Pain	no	no
646	6		53	DP3+PMQ7	7	hetero	Het PQ7	DP group	Non-specific sympt	no	no
646	7		46	DP3+PMQ7	7	hetero	Het PQ7	DP group	URI	no	no
650	1	1	4	DP3+PMQ14	14	wildtype	WT PQ14	DP group	URI	no	no
650	2		5	DP3+PMQ14	14	wildtype	WT PQ14	DP group	Anemia	no	yes
650	3		97	DP3+PMQ14	14	wildtype	WT PQ14	DP group	Other bacterial	no	no
650	4		144	DP3+PMQ14	14	wildtype	WT PQ14	DP group	URI	no	no
650	5		280	DP3+PMQ14	14	wildtype	WT PQ14	DP group	Worms	no	no
650	6		333	DP3+PMQ14	14	wildtype	WT PQ14	DP group	Itchy	no	no
650	7		361	DP3+PMQ14	14	wildtype	WT PQ14	DP group	Other bacterial	no	no
652	1	1	0	CQ3+PMQ14	14	wildtype	WT PQ14	CQ arm	Other mild	no	no
652	2		249	CQ3+PMQ14	14	wildtype	WT PQ14	CQ arm	URI	no	no
654	1	1	2	DP3+PMQ7	7	hetero	Het PQ7	DP group	URI	no	no
654	2		5	DP3+PMQ7	7	hetero	Het PQ7	DP group	Anemia	no	yes
654	3		53	DP3+PMQ7	7	hetero	Het PQ7	DP group	Non-specific sympt	no	no
654	4		54	DP3+PMQ7	7	hetero	Het PQ7	DP group	Worms	no	no
654	5		62	DP3+PMQ7	7	hetero	Het PQ7	DP group	ILI	no	no
654	6		82	DP3+PMQ7	7	hetero	Het PQ7	DP group	Abd pain	yes	no
654	7		166	DP3+PMQ7	7	hetero	Het PQ7	DP group	Abd pain	yes	no
654	8		336	DP3+PMQ7	7	hetero	Het PQ7	DP group	Anemia	no	yes
655	1	1	53	CQ3+PMQ7	7	wildtype	WT PQ7	CQ arm	URI	no	no
655	2		73	CQ3+PMQ7	7	wildtype	WT PQ7	CQ arm	URI	no	no
655	3		73	CQ3+PMQ7	7	wildtype	WT PQ7	CQ arm	Diarrhea bacterial	no	no
655	4		245	CQ3+PMQ7	7	wildtype	WT PQ7	CQ arm	URI	no	no
655	5		306	CQ3+PMQ7	7	wildtype	WT PQ7	CQ arm	Skin infection	no	no
655	6		362	CQ3+PMQ7	7	wildtype	WT PQ7	CQ arm	URI	no	no
656	1	1	4	CQ3+PMQ14	14	wildtype	WT PQ14	CQ arm	Other bacterial	no	no
656	2		11	CQ3+PMQ14	14	wildtype	WT PQ14	CQ arm	Abd pain	yes	no
656	3		326	CQ3+PMQ14	14	wildtype	WT PQ14	CQ arm	URI	no	no
657	1	1	46	DP3+PMQ14	14	wildtype	WT PQ14	DP group	Skin infection	no	no
659	1	1	250	CQ3+PMQ14	14	wildtype	WT PQ14	CQ arm	Diarrhea bacterial	no	no
663	1	1	6	CQ3+PMQ14	14	wildtype	WT PQ14	CQ arm	Anemia	no	yes
663	2		111	CQ3+PMQ14	14	wildtype	WT PQ14	CQ arm	Itchy	no	no
664	1	1	8	DP3+PMQ14	14	wildtype	WT PQ14	DP group	Vitamin def	no	no
664	2		10	DP3+PMQ14	14	wildtype	WT PQ14	DP group	URI	no	no
664	3		84	DP3+PMQ14	14	wildtype	WT PQ14	DP group	Abortion	no	no
664	4		112	DP3+PMQ14	14	wildtype	WT PQ14	DP group	URI	no	no
664	5		140	DP3+PMQ14	14	wildtype	WT PQ14	DP group	URI	no	no
664	6		196	DP3+PMQ14	14	wildtype	WT PQ14	DP group	Other chronic	no	no
665	1	1	1	DP3+PMQ14	14	wildtype	WT PQ14	DP group	Non-specific sympt	no	no
665	2		5	DP3+PMQ14	14	wildtype	WT PQ14	DP group	URI	no	no
666	1	1	0	CQ3+PMQ14	14	wildtype	WT PQ14	CQ arm		no	no
673	1	1	5	CQ3+PMQ7	7	wildtype	WT PQ7	CQ arm	Abd pain	yes	no
673	2		75	CQ3+PMQ7	7	wildtype	WT PQ7	CQ arm	Other bacterial	no	no
673	3		217	CQ3+PMQ7	7	wildtype	WT PQ7	CQ arm	Other bacterial	no	no
673	4		224	CQ3+PMQ7	7	wildtype	WT PQ7	CQ arm	Other mild	no	no
676	1	1	8	CQ3+PMQ14	14	hetero	Het PQ14	CQ arm	Abd pain	yes	no
676	2		10	CQ3+PMQ14	14	hetero	Het PQ14	CQ arm	URI	no	no
676	3		166	CQ3+PMQ14	14	hetero	Het PQ14	CQ arm	Non-specific sympt	no	no
677	1	1	1	CQ3+PMQ7	7	wildtype	WT PQ7	CQ arm	Anemia	no	yes
677	2		6	CQ3+PMQ7	7	wildtype	WT PQ7	CQ arm	Non-specific sympt	no	no
677	3		13	CQ3+PMQ7	7	wildtype	WT PQ7	CQ arm	URI	no	no
679	1	1	1	CQ3+PMQ7	7	wildtype	WT PQ7	CQ arm	Bronchiolitis/Asthma	no	no
679	2		2	CQ3+PMQ7	7	wildtype	WT PQ7	CQ arm	URI	no	no
679	3		3	CQ3+PMQ7	7	wildtype	WT PQ7	CQ arm	Abd pain	yes	no
679	4		4	CQ3+PMQ7	7	wildtype	WT PQ7	CQ arm	Non-specific sympt	no	no
679	5		4	CQ3+PMQ7	7	wildtype	WT PQ7	CQ arm	Other bacterial	no	no
679	6		4	CQ3+PMQ7	7	wildtype	WT PQ7	CQ arm	Worms	no	no
679	7		5	CQ3+PMQ7	7	wildtype	WT PQ7	CQ arm	Abd pain	yes	no
679	8		12	CQ3+PMQ7	7	wildtype	WT PQ7	CQ arm	Anemia	no	yes
679	9		81	CQ3+PMQ7	7	wildtype	WT PQ7	CQ arm	Other bacterial	no	no
680	1	1	4	DP3+PMQ7	7	hetero	Het PQ7	DP group	Non-specific sympt	no	no
680	2		6	DP3+PMQ7	7	hetero	Het PQ7	DP group	Non-specific sympt	no	no
680	3		305	DP3+PMQ7	7	hetero	Het PQ7	DP group	Non-specific sympt	no	no
680	4		29	DP3+PMQ7	7	hetero	Het PQ7	DP group	Non-specific sympt	no	no

## Sheet: Variable list
rank	Identifies subject visits in chronological order
include	Include in the adverse event analysis?
days_elapse	Number of days this visit is from enrolment
arm_num	Treatment arm
pmqgrp	PMQ 14 days=7, PMQ 7 days=7
g6pdgene	G6PD genotype
group	1=hetero pmq 7 days, 2=hetero pmq 14 days, 3=wild type pmq 7 days, 4=wild type pmq 14 days
dpgrp	Identifies the blood stage treatment
ae_finaldiag	Final diagnosis for the adverse event
abdpain_yn	presence of abdmoinal pain
anemia_yn	presence of anaemia
